# Supplementary material for: Location, speciation, and quantification of carbon in silica phytoliths using synchrotron scanning transmission X-ray microspectroscopy
Source: PLoS One. 2024 Apr 15;19(4):e0302009. doi: 10.1371/journal.pone.0302009 (PMC11018279; doi:10.1371/journal.pone.0302009)
Supplement: S1 Dataset — (XLSX) [file pone.0302009.s004.xlsx]

## Sheet: Data_Fig3
	L1	L2	L3	L4			L1			L2			L3			L4
PC	Eigenvalue	Eigenvalue	Eigenvalue	Eigenvalue		Energy (eV)	OD		Energy (eV)	OD		Energy (eV)	OD		Energy (eV)	OD
1	26396.2	15249	10416.8	32871.9		1840.1	0.02631		1840.1	0.03098		1840.1	0.03268		1840.3	0.0246
2	78.6938	78.995	47.1505	94.7151		1840.3	0.02711		1840.3	0.03501		1840.3	0.03235		1840.49	0.0246
3	74.4438	64.0656	33.8399	55.176		1840.49	0.03012		1840.9	0.03466		1840.49	0.02879		1840.69	0.02568
4	59.3184	62.4753	28.6682	35.5463		1840.69	0.03166		1841.9	0.03437		1840.69	0.02853		1841.09	0.02291
5	51.2415	52.395	23.6424	29.0649		1840.89	0.02847		1842.5	0.03569		1840.89	0.02918		1841.29	0.02697
6	40.6247	47.027	22.304	23.9169		1841.29	0.03087		1845.1	0.05475		1841.09	0.03465		1841.69	0.02858
7	27.0196	43.978	20.7604	22.0665		1841.49	0.03005		1845.3	0.06153		1841.29	0.03046		1842.09	0.02804
8	24.6233	41.4033	17.9862	19.3498		1841.69	0.02881		1845.5	0.06061		1841.49	0.03286		1842.29	0.02981
9	21.3998	37.006	17.2751	18.043		1841.89	0.03158		1845.7	0.06878		1841.89	0.02887		1842.48	0.02937
10	20.4494	34.8979	16.2972	17.112		1842.09	0.03084		1845.9	0.07598		1842.09	0.0308		1842.68	0.03018
11	19.345	34.462	16.0795	16.6647		1842.29	0.03116		1846.1	0.07579		1842.29	0.03354		1842.88	0.03162
12	18.1165	31.6921	15.3747	15.9732		1842.48	0.03343		1846.3	0.08916		1842.48	0.03474		1843.08	0.03478
13	18.0435	30.5194	14.9801	14.7531		1842.68	0.03044		1846.5	0.11114		1842.68	0.03932		1843.48	0.03887
14	17.3294	29.3163	14.1448	13.8444		1842.88	0.0332		1846.7	0.13571		1842.88	0.04112		1843.68	0.04435
15	16.1146	27.9724	13.9934	13.0469		1843.08	0.03656		1846.9	0.181		1843.08	0.03946		1843.88	0.03931
16	15.7289	27.2552	13.4401	12.1271		1843.28	0.03691		1847.1	0.22059		1843.28	0.04027		1844.08	0.04065
17	15.1829	26.6902	13.025	11.3201		1843.48	0.04001		1847.3	0.25037		1843.48	0.04685		1844.28	0.04295
18	14.5086	25.9188	12.7935	11.1416		1843.68	0.04435		1847.5	0.27907		1843.68	0.04751		1844.47	0.04995
19	13.656	25.4881	12.2877	10.9659		1843.88	0.03285		1847.9	0.2786		1843.88	0.04422		1844.67	0.04944
20	13.4916	24.9598	12.0801	10.2905		1844.08	0.03282		1848.1	0.2716		1844.08	0.0508		1844.87	0.06035
21	12.75	24.9598	11.6965	10.2905		1844.28	0.03401		1848.5	0.21911		1844.28	0.0473		1845.07	0.06509
22	12.5965	24.545	11.325	9.8635		1844.47	0.03567		1848.7	0.1986		1844.47	0.04987		1845.27	0.0714
23	12.1593	24.4424	11.1838	9.70799		1844.67	0.03519		1849.1	0.1516		1844.67	0.04637		1845.47	0.0847
24	12.0981	24.1371	10.887	9.55492		1844.87	0.04133		1849.3	0.1336		1844.87	0.04954		1845.67	0.10296
25	11.3297	23.8356	10.9359	9.40427		1845.27	0.05316		1849.5	0.12103		1845.27	0.04768		1845.87	0.12306
26	11.0474	23.7359	10.7416	9.256		1845.47	0.04413		1850.1	0.09883		1845.47	0.05258		1846.07	0.15182
27	11.0251	23.4985	10.5035	9.06192		1845.67	0.05673		1850.3	0.10018		1845.67	0.05846		1846.27	0.18026
28	10.8048	23.3415	10.4659	9.0236		1845.87	0.07275		1850.5	0.08925		1846.07	0.07521		1846.86	0.24051
29	10.7179	23.0307	10.2799	8.79704		1846.07	0.07656		1850.7	0.09462		1846.27	0.09311		1847.06	0.24539
30	10.5568	22.8576	10.179	8.73204		1846.27	0.09037		1850.9	0.09358		1846.46	0.10944		1847.26	0.23883
31	10.4508	22.5721	9.95344	8.6859		1846.46	0.11164		1851.7	0.0927		1846.86	0.16154		1847.46	0.22732
32	10.2419	22.4778	9.90892	8.64001		1846.66	0.13989		1851.9	0.09174		1847.06	0.19063		1847.66	0.20832
33	10.139	22.4778	9.77656	8.54895		1846.86	0.17068		1852.1	0.09179		1847.26	0.20675		1847.86	0.18626
34	10.0473	22.1227	9.70669	8.39635		1847.06	0.19834		1852.3	0.0929		1847.46	0.22112		1848.06	0.1614
35	9.92635	21.9749	9.63733	8.32549		1847.26	0.21993		1852.5	0.09315		1847.66	0.23005		1848.26	0.141
36	9.84651	21.8281	9.43219	8.22031		1847.46	0.22475		1852.7	0.09449		1847.86	0.21741		1848.45	0.13244
37	9.73778	21.5555	9.26457	8.19422		1847.66	0.23521		1853.1	0.09829		1848.06	0.2068		1848.85	0.10801
38	9.68876	21.4654	9.18189	8.06502		1847.86	0.22559		1853.3	0.09638		1848.26	0.18976		1849.05	0.10173
39	9.54316	21.3757	9.14082	8.02241		1848.06	0.20862		1853.8	0.09834		1848.45	0.16551		1849.25	0.09556
40	9.54316	21.1973	9.14082	8.02241		1848.26	0.19003		1854.3	0.09855		1848.65	0.15266		1849.45	0.094
						1848.45	0.16958		1854.8	0.09642		1848.85	0.1356		1849.85	0.08833
						1848.65	0.14925		1855.3	0.09218		1849.05	0.11981		1850.05	0.08431
						1848.85	0.13118		1855.8	0.09182		1849.45	0.0908		1850.25	0.08816
						1849.05	0.12117		1856.8	0.10136		1849.65	0.09109		1850.44	0.08842
						1849.25	0.10766		1857.3	0.09342		1849.85	0.08818		1850.64	0.08946
						1849.45	0.09952		1857.8	0.09512		1850.05	0.08804		1850.84	0.08747
						1849.65	0.09365		1858.3	0.09453		1850.25	0.0897		1851.24	0.09083
						1849.85	0.08758		1858.8	0.0874		1850.44	0.09271		1851.44	0.08879
						1850.05	0.08834		1859.3	0.09141		1850.64	0.09255		1851.64	0.08874
						1850.25	0.09022		1859.8	0.10098		1850.84	0.09691		1851.84	0.09003
						1850.44	0.08652		1860.3	0.09395		1851.04	0.09583		1852.04	0.09002
						1850.64	0.08929		1860.8	0.09575		1851.24	0.09208		1852.24	0.08803
						1850.84	0.09125		1861.3	0.09758		1851.44	0.08772		1852.43	0.0892
						1851.04	0.08808		1861.8	0.09648		1851.64	0.09496		1852.63	0.08371
						1851.24	0.08994		1862.3	0.09625		1851.84	0.08681		1852.83	0.08929
						1851.44	0.09155		1863.3	0.10073		1852.04	0.09496		1853.03	0.08741
						1851.64	0.08845		1863.8	0.10417		1852.24	0.09617		1853.3	0.08728
						1851.84	0.09389		1865.3	0.0946		1852.44	0.09516		1853.81	0.08988
						1852.04	0.08969		1865.8	0.11093		1852.63	0.09669		1854.31	0.08969
						1852.24	0.09199		1867.3	0.10642		1852.83	0.10166		1854.82	0.08781
						1852.44	0.08928		1868.8	0.09831		1853.03	0.09281		1855.32	0.08819
						1852.63	0.0896		1869.3	0.10391		1853.3	0.09135		1855.83	0.09087
						1852.83	0.09166		1869.8	0.10283		1853.81	0.09078		1856.33	0.08767
						1853.03	0.08809		1870.3	0.09832		1854.31	0.09247		1856.84	0.09427
						1853.3	0.08534		1871.8	0.09145		1854.81	0.09479		1857.34	0.08757
						1854.31	0.08849		1872.3	0.08918		1855.32	0.09485		1857.85	0.09293
						1854.81	0.09156		1872.8	0.09261		1856.33	0.09411		1858.35	0.09191
						1855.32	0.08631		1874.3	0.08011		1856.83	0.08884		1859.36	0.08602
						1855.82	0.08779		1874.8	0.0754		1857.34	0.09612		1859.87	0.08768
						1856.33	0.08805		1877	0.07636		1857.84	0.0948		1860.37	0.08923
						1856.83	0.08614		1880	0.06605		1858.35	0.09353		1860.88	0.08833
						1857.34	0.0892					1859.36	0.09301		1861.38	0.08632
						1857.84	0.08604					1859.86	0.09299		1861.88	0.09167
						1858.35	0.08617					1860.37	0.09326		1862.39	0.09072
						1858.85	0.08683					1860.88	0.09177		1862.89	0.09342
						1859.36	0.08415					1861.38	0.09568		1863.4	0.09532
						1859.86	0.08677					1861.89	0.09838		1863.9	0.09566
						1860.88	0.08566					1862.39	0.09933		1864.41	0.09785
						1861.38	0.08927					1862.9	0.09213		1864.91	0.09482
						1863.4	0.09484					1863.4	0.09702		1865.42	0.09735
						1863.91	0.09235					1863.91	0.09987		1865.92	0.09747
						1864.41	0.09332					1864.41	0.09768		1866.43	0.09861
						1864.92	0.09267					1864.92	0.09951		1866.93	0.09356
						1865.42	0.09543					1865.93	0.10486		1867.44	0.09391
						1865.93	0.09618					1866.43	0.10083		1867.94	0.09099
						1866.43	0.09376					1867.44	0.09717		1868.45	0.09411
						1866.94	0.09715					1867.94	0.09994		1868.95	0.08919
						1867.44	0.09551					1868.45	0.0978		1869.46	0.08575
						1867.94	0.09008					1869.46	0.09317		1869.96	0.08622
						1868.45	0.09					1869.96	0.09455		1870.97	0.08581
						1868.95	0.08531					1870.47	0.09767		1871.48	0.08405
						1869.46	0.08687					1870.97	0.08815		1871.98	0.08307
						1869.96	0.08541					1871.48	0.08768		1872.49	0.07929
						1870.47	0.08177					1871.98	0.08345		1872.99	0.07605
						1870.97	0.08241					1872.49	0.08438		1873.5	0.07352
						1871.48	0.08258					1872.99	0.0829		1874.01	0.07517
						1871.98	0.07973					1873.5	0.08409		1874.51	0.07078
						1872.49	0.0778					1874.01	0.084		1875.5	0.06976
						1872.99	0.07888					1874.51	0.07637		1877	0.06598
						1873.5	0.07291					1875.02	0.07472		1878.5	0.06765
						1874.01	0.07304					1875.5	0.05804		1880	0.06651
						1874.51	0.07011					1877	0.06168
						1875.02	0.07191					1878.5	0.06471
						1875.5	0.06917
						1877	0.06782
						1878.5	0.06581
						1880	0.06585

## Sheet: Data_Fig5
	L1			L2			L3			L4
Energy (eV)	Intensity		Energy (eV)	Intensity		Energy (eV)	Intensity		Energy (eV)	Intensity
280	4.89608		281.5	4.13994		280	3.49099		280	2.80779
280.75	4.89365		283	4.27616		280.75	3.51072		280.75	2.81092
281.5	4.88293		283.2	4.31481		282.25	3.51378		282.25	2.80399
282.25	4.89934		283.65	4.32486		283	3.56682		283	2.90033
283	4.91127		283.8	4.33909		283.2	3.57225		283.2	2.92687
283.2	4.94822		283.95	4.36471		283.35	3.57735		283.35	2.97473
283.35	4.96149		284.11	4.46621		283.65	3.59808		283.5	3.03654
283.5	5.00208		284.26	4.56097		283.8	3.62664		283.65	3.10498
283.65	5.05531		284.41	4.63356		283.95	3.67003		283.8	3.20362
283.8	5.16403		284.56	4.74005		284.11	3.70606		283.95	3.30897
283.95	5.27793		284.71	4.82052		284.26	3.76212		284.11	3.42587
284.1	5.42915		284.86	4.807		284.41	3.82004		284.26	3.52842
284.25	5.56724		285.01	4.75185		284.56	3.89215		284.41	3.57092
284.4	5.68489		285.16	4.644		284.71	3.95723		284.56	3.59519
284.55	5.76465		285.31	4.5525		284.86	3.99971		284.71	3.58032
284.7	5.8021		285.46	4.45413		285.01	4.00156		284.86	3.54167
284.85	5.80482		285.77	4.3842		285.16	3.97473		285.01	3.49077
285	5.75597		286.07	4.44642		285.31	3.91428		285.31	3.39223
285.15	5.6981		286.22	4.54808		285.46	3.848		285.46	3.35866
285.3	5.61871		286.37	4.56996		285.62	3.79499		285.62	3.32671
285.45	5.53761		286.67	4.56998		285.77	3.76483		285.77	3.33318
285.6	5.48336		286.82	4.61986		285.92	3.76854		285.92	3.35021
285.75	5.47406		286.98	4.68467		286.07	3.79766		286.07	3.37983
286.05	5.54909		287.13	4.76088		286.22	3.81285		286.22	3.39406
286.2	5.60284		287.28	4.80501		286.37	3.86396		286.37	3.39515
286.35	5.63193		287.43	4.84962		286.52	3.8966		286.52	3.36825
286.5	5.61504		287.73	4.89064		286.67	3.87439		286.67	3.34702
286.65	5.57045		287.88	4.94606		287.28	4.12819		287.13	3.39177
286.8	5.53474		288.18	5.0625		287.43	4.17056		287.28	3.40106
286.95	5.50757		288.49	5.16011		287.58	4.21244		287.43	3.43728
287.1	5.51006		288.64	5.08042		287.73	4.23691		287.58	3.45373
287.25	5.52074		288.79	5.0292		288.03	4.29774		287.88	3.49446
287.4	5.53717		288.94	5.00354		288.18	4.37196		288.03	3.55336
287.55	5.55108		289.09	5.03137		288.33	4.53166		288.18	3.57917
287.7	5.56829		289.24	5.04254		288.49	4.63538		288.33	3.61406
287.85	5.60433		289.39	5.05795		288.64	4.56846		288.49	3.61126
288	5.62213		289.54	5.02783		288.79	4.48311		288.64	3.57566
288.3	5.65534		289.69	5.09672		288.94	4.38739		288.79	3.52203
288.45	5.67076		289.84	5.02429		289.09	4.32368		288.94	3.53321
288.6	5.67737		290	5.01036		289.54	4.35998		289.09	3.50082
288.9	5.67982		290.15	5.07866		289.69	4.36121		289.24	3.52936
289.05	5.68981		290.45	5.07652		289.84	4.36686		289.39	3.50518
289.2	5.69256		290.6	5.07969		290	4.34129		289.54	3.53734
289.5	5.70598		290.75	5.08775		290.15	4.34861		289.69	3.51194
289.65	5.70211		290.9	5.14439		290.3	4.34663		290	3.51128
289.8	5.70518		291.05	5.15935		290.45	4.321		290.15	3.50948
289.95	5.69429		291.2	5.16389		290.6	4.33945		290.3	3.47373
290.1	5.70109		291.35	5.20582		290.9	4.3796		290.45	3.45307
290.25	5.68276		291.5	5.22539		291.05	4.39498		290.6	3.47453
290.4	5.68038		291.66	5.23647		291.2	4.44824		290.75	3.49671
290.55	5.68285		291.81	5.24365		291.35	4.44163		290.9	3.54775
290.7	5.69243		291.96	5.1842		291.5	4.46973		291.05	3.60521
290.85	5.71059		292.26	5.21507		291.66	4.46814		291.2	3.65197
291	5.73926		292.41	5.27326		291.81	4.48368		291.35	3.66909
291.15	5.77118		292.56	5.19169		292.26	4.50498		291.5	3.69478
291.3	5.80408		292.71	5.25955		292.41	4.51236		291.66	3.6867
291.45	5.8187		292.86	5.27528		292.56	4.52244		291.81	3.69411
291.6	5.82863		293.01	5.2099		292.71	4.51118		291.96	3.70639
291.75	5.84053		293.2	5.23037		292.86	4.5319		292.26	3.72881
291.9	5.84698		293.69	5.20242		293.01	4.52027		292.56	3.74628
292.2	5.8423		294.19	5.23173		293.2	4.53229		292.71	3.72705
292.35	5.8539		294.68	5.19279		293.69	4.53079		293.01	3.76477
292.5	5.87476		295.18	5.20204		294.19	4.52393		293.2	3.75952
292.65	5.86755		295.67	5.1802		294.68	4.52493		293.69	3.77928
292.8	5.89411		296.16	5.24388		295.18	4.49258		294.19	3.77134
292.95	5.88236		296.66	5.18532		295.67	4.46799		294.68	3.78734
293.2	5.88478		297.15	5.19218		296.16	4.49758		295.18	3.81161
293.69	5.88827		297.65	5.13682		296.66	4.49466		295.67	3.82895
294.19	5.88702		298.14	5.15926		297.15	4.50036		296.16	3.81802
294.68	5.89416		298.63	5.1808		297.65	4.51719		297.15	3.81513
295.18	5.90433		300.12	5.19499		298.14	4.48767		297.65	3.83689
295.67	5.91281		300.61	5.15553		299.13	4.46316		298.14	3.83411
296.16	5.92416		301.1	5.09227		299.62	4.45174		298.63	3.81892
296.66	5.9312		302.09	5.06675		300.12	4.45324		299.13	3.83521
297.15	5.92858		303.08	5.03244		301.1	4.42428		300.12	3.81978
297.65	5.93963		303.57	5.04693		301.6	4.41679		300.61	3.80163
298.14	5.94474		304.07	5.01541		302.59	4.4106		301.1	3.79852
299.62	5.93495		304.56	5.0001		303.08	4.37141		301.6	3.80001
300.12	5.92997		305.06	4.9712		303.57	4.36472		302.09	3.78759
300.61	5.94029		305.55	4.93922		304.07	4.34259		302.59	3.76523
301.1	5.93109		306.54	4.86624		304.56	4.31128		303.08	3.76655
301.6	5.93172		307.03	4.83118		305.06	4.31297		303.57	3.76247
302.59	5.923		307.53	4.82652		306.04	4.26611		304.07	3.75654
303.08	5.91657		310	4.74887		306.54	4.2337		304.56	3.7278
303.57	5.90732		312.08	4.68482		307.03	4.22658		305.06	3.6996
304.56	5.89758		315.25	4.6591		307.53	4.21334		305.55	3.69101
305.06	5.88175		316.83	4.67033		308.02	4.19327		306.04	3.67961
305.55	5.86195		320	4.62167		308.51	4.15552		306.54	3.65063
306.04	5.84516					309.01	4.14318		307.03	3.61728
306.54	5.82679					309.5	4.14054		307.53	3.60461
307.03	5.81635					310	4.12296		308.02	3.5787
307.53	5.79669								308.51	3.57123
308.02	5.78578								309.01	3.53473
308.51	5.76463
309.5	5.74158
310	5.72032

## Sheet: Data_Fig6
L1_Si	ROI1	ROI2	ROI3	ROI4	ROI5		L1_C	ROI1	ROI2	ROI3	ROI4	ROI5		L2_C	ROI1	ROI2	ROI3	ROI4	ROI5		L3_C	ROI1	ROI2	ROI3	ROI4	ROI5		L4_C	ROI1	ROI2	ROI3	ROI4	ROI5
Energy (eV)	OD	OD	OD	OD	OD		Energy (eV)	OD	OD	OD	OD	OD		Energy (eV)	OD	OD	OD	OD	OD		Energy (eV)	OD	OD	OD	OD	OD		Energy (eV)	OD	OD	OD	OD	OD
1840.1	0.09709	0.09629	0.04419	0.05656	0.08096		280	0.5468	1.7305	1.42253	1.64048	1.85181		281.5	1.32108	0.92046	0.66503	0.74816	0.6935		280	1.22765	0.58869	0.92328	1.17921	0.86176		280	1.62003	1.7663	2.08574	1.90968	1.71836
1840.3	0.09147	0.09634	0.0447	0.075	0.07293		280.75	0.55386	1.72635	1.4374	1.62663	1.84439		283	1.31039	0.92841	0.68184	0.78361	0.74279		280.75	1.23788	0.61715	0.90086	1.185	0.87498		280.75	1.6346	1.76074	2.08422	1.90761	1.72655
1840.49	0.09382	0.10323	0.05699	0.05057	0.08623		281.5	0.55468	1.71991	1.42523	1.59469	1.84677		283.2	1.31589	0.93081	0.6848	0.80026	0.75953		282.25	1.208	0.59503	0.90796	1.16741	0.86526		282.25	1.59672	1.75439	2.07338	1.87233	1.69868
1840.69	0.10327	0.10902	0.07866	0.05191	0.07347		282.25	0.56834	1.70951	1.418	1.58661	1.81366		283.65	1.30131	0.97005	0.73068	0.79092	0.74093		283	1.2075	0.64261	0.92822	1.18839	0.87336		283	1.63865	1.7109	2.04089	1.82287	1.68279
1840.89	0.10879	0.09664	0.06799	0.07532	0.08506		283	0.60222	1.69588	1.40705	1.5425	1.78545		283.8	1.32313	1.01394	0.74826	0.79011	0.74537		283.2	1.24152	0.62953	0.93614	1.15831	0.86049		283.2	1.6737	1.72141	2.03589	1.83858	1.69461
1841.29	0.10511	0.11242	0.06013	0.06935	0.07239		283.2	0.63834	1.70731	1.405	1.6076	1.77434		283.95	1.31456	1.04283	0.76086	0.76926	0.74213		283.35	1.23755	0.63061	0.93054	1.17079	0.85588		283.35	1.68545	1.72773	2.02981	1.84992	1.69698
1841.49	0.10938	0.10943	0.06249	0.07355	0.08082		283.35	0.68396	1.70536	1.41114	1.56246	1.79277		284.11	1.32901	1.08451	0.80958	0.8087	0.77867		283.65	1.23073	0.63461	0.91871	1.15931	0.8702		283.5	1.74261	1.74769	2.0221	1.84623	1.72937
1841.69	0.08375	0.09654	0.07755	0.09034	0.08031		283.5	0.75385	1.7159	1.41996	1.56402	1.77533		284.26	1.34108	1.15106	0.86781	0.84423	0.79881		283.8	1.22754	0.66362	0.93996	1.17677	0.89406		283.65	1.82406	1.77037	2.07388	1.87027	1.76919
1841.89	0.10688	0.10814	0.08206	0.09985	0.09342		283.65	0.88452	1.74214	1.4422	1.5675	1.78536		284.41	1.35347	1.21031	0.92859	0.88375	0.8351		283.95	1.24634	0.69883	0.97081	1.19214	0.91608		283.8	1.92972	1.80641	2.09395	1.87676	1.82121
1842.09	0.10635	0.10901	0.05933	0.0528	0.09073		283.8	1.09929	1.77324	1.47206	1.56895	1.80383		284.56	1.36482	1.23964	0.9685	0.89279	0.87445		284.11	1.24769	0.72795	0.96307	1.22243	0.96162		283.95	2.00556	1.85356	2.15921	1.89908	1.86428
1842.29	0.11371	0.11922	0.05394	0.09745	0.07637		283.95	1.32596	1.81329	1.51145	1.57785	1.817		284.71	1.37093	1.2629	1.01427	0.92179	0.89469		284.26	1.25605	0.75405	0.97409	1.23177	0.99573		284.11	2.11923	1.87399	2.1815	1.90793	1.90383
1842.48	0.12387	0.11812	0.07029	0.06619	0.08273		284.1	1.61863	1.86079	1.56762	1.60046	1.83069		284.86	1.36719	1.25357	1.02104	0.91807	0.88595		284.41	1.27567	0.80972	0.9727	1.2759	1.03867		284.26	2.20658	1.90579	2.19088	1.92036	1.94381
1842.68	0.11486	0.11106	0.06418	0.07823	0.07818		284.25	1.89444	1.91644	1.62581	1.61102	1.85523		285.01	1.36191	1.22731	0.99168	0.90474	0.86665		284.56	1.31317	0.83938	0.99544	1.28186	1.08376		284.41	2.23558	1.91033	2.20653	1.92431	1.96604
1842.88	0.10833	0.12757	0.07116	0.07848	0.07755		284.4	2.10884	1.9585	1.66923	1.58949	1.85189		285.16	1.36226	1.17093	0.91568	0.88585	0.8466		284.71	1.32991	0.88138	1.00869	1.31514	1.11847		284.56	2.27882	1.93172	2.18834	1.931	1.95843
1843.08	0.12652	0.13522	0.07478	0.06196	0.0983		284.55	2.25674	1.99951	1.71504	1.6245	1.87604		285.31	1.36281	1.14221	0.87318	0.85361	0.81564		284.86	1.3333	0.8934	1.01985	1.31962	1.16266		284.71	2.23267	1.90632	2.1978	1.87501	1.90875
1843.28	0.12878	0.13476	0.07676	0.11263	0.10139		284.7	2.32575	2.039	1.74867	1.63869	1.86791		285.46	1.32573	1.08575	0.80782	0.79171	0.75052		285.01	1.32702	0.91234	1.00268	1.32052	1.16243		284.86	2.18442	1.86361	2.17379	1.86171	1.87001
1843.48	0.11965	0.14566	0.10433	0.05551	0.10954		284.85	2.32749	2.04087	1.74466	1.63553	1.86379		285.77	1.30301	1.0519	0.76888	0.765	0.72205		285.16	1.33634	0.90504	1.01815	1.31518	1.13621		285.01	2.14073	1.8752	2.14787	1.89526	1.88373
1843.68	0.10521	0.14918	0.10523	0.16604	0.13974		285	2.24591	2.00756	1.73386	1.61883	1.8584		286.07	1.31042	1.08029	0.78757	0.79262	0.74608		285.31	1.31307	0.85844	0.97171	1.2982	1.07924		285.31	2.06875	1.8526	2.19563	1.89499	1.88544
1843.88	0.06748	0.11366	0.09419	0.08325	0.09768		285.15	2.15002	1.98495	1.71406	1.6686	1.86383		286.22	1.31684	1.10201	0.84098	0.80555	0.79103		285.46	1.30781	0.8006	0.99212	1.27252	1.04819		285.46	2.06392	1.87524	2.18353	1.9028	1.89794
1844.08	0.07456	0.10079	0.08929	0.09871	0.10114		285.3	2.00238	1.93398	1.66315	1.63864	1.8556		286.37	1.33929	1.13568	0.85776	0.8521	0.81195		285.62	1.2534	0.77558	0.97383	1.23829	1.01039		285.62	2.02222	1.86434	2.17943	1.89389	1.89004
1844.28	0.08109	0.1154	0.07759	0.14376	0.11854		285.45	1.85644	1.89953	1.62591	1.59876	1.8329		286.67	1.32141	1.10505	0.84436	0.83404	0.80458		285.77	1.24268	0.75662	0.92835	1.2404	0.99465		285.77	2.02234	1.87412	2.16992	1.90661	1.88879
1844.47	0.08681	0.1124	0.08634	0.11274	0.09689		285.6	1.73953	1.86641	1.58972	1.60539	1.84815		286.82	1.31295	1.11076	0.85178	0.83335	0.81286		285.92	1.22508	0.75613	0.94445	1.23375	0.99316		285.92	2.04497	1.86735	2.16075	1.89126	1.88927
1844.67	0.07959	0.12596	0.0739	0.09617	0.11704		285.75	1.73879	1.86411	1.5748	1.58716	1.84029		286.98	1.32477	1.12963	0.88826	0.84626	0.82239		286.07	1.2453	0.79012	0.93853	1.25192	1.00832		286.07	2.06976	1.88039	2.16747	1.89056	1.89414
1844.87	0.07269	0.1263	0.10222	0.14071	0.14094		286.05	1.89856	1.88792	1.60318	1.62869	1.85179		287.13	1.3302	1.13856	0.94687	0.88277	0.84912		286.22	1.2494	0.78398	0.97118	1.25406	1.01393		286.22	2.08024	1.8746	2.16024	1.89766	1.9004
1845.27	0.09903	0.17709	0.14088	0.21444	0.16909		286.2	2.00819	1.88027	1.6064	1.5982	1.84028		287.28	1.29722	1.14752	0.94549	0.86117	0.84507		286.37	1.27512	0.82076	0.99199	1.26918	1.03445		286.37	2.0688	1.86457	2.13491	1.89312	1.88016
1845.47	0.04331	0.14586	0.08817	0.16844	0.13457		286.35	2.07609	1.89554	1.6263	1.59929	1.84273		287.43	1.33474	1.1689	0.98211	0.89949	0.87677		286.52	1.29098	0.83045	0.99634	1.26206	1.02442		286.52	2.03838	1.87205	2.12641	1.87255	1.85756
1845.67	0.08621	0.18131	0.12946	0.16856	0.167		286.5	2.04784	1.89412	1.62439	1.6346	1.83949		287.73	1.34002	1.1783	0.9996	0.90493	0.87468		286.67	1.27724	0.81368	0.98096	1.25709	1.02551		286.67	2.03173	1.84243	2.11285	1.85095	1.83219
1845.87	0.10672	0.22662	0.18905	0.2021	0.24124		286.65	1.95618	1.88079	1.60052	1.61302	1.83308		287.88	1.33666	1.18028	1.01751	0.89903	0.86987		287.28	1.3558	0.99464	1.12805	1.30841	1.13313		287.13	2.09316	1.84103	2.15426	1.8897	1.81698
1846.07	0.07271	0.24979	0.19388	0.25136	0.24747		286.8	1.87141	1.87625	1.60353	1.60357	1.84019		288.18	1.3501	1.23434	1.05328	0.91966	0.91773		287.43	1.36626	1.01961	1.11786	1.31977	1.14901		287.28	2.09244	1.84516	2.12321	1.86348	1.82095
1846.27	0.07893	0.29095	0.21477	0.31574	0.30012		286.95	1.79815	1.88518	1.60357	1.59588	1.83219		288.49	1.34165	1.24364	1.0728	0.93982	0.94831		287.58	1.38589	1.0407	1.14939	1.30091	1.17021		287.43	2.11097	1.8332	2.11497	1.82571	1.82018
1846.46	0.09045	0.34844	0.28364	0.3334	0.34443		287.1	1.816	1.90761	1.62837	1.62052	1.85102		288.64	1.34608	1.2423	1.06695	0.92074	0.92383		287.73	1.38729	1.06162	1.15564	1.33734	1.19224		287.58	2.11733	1.84276	2.10159	1.8448	1.82181
1846.66	0.08877	0.43187	0.37226	0.51096	0.48022		287.25	1.83099	1.93087	1.65704	1.64014	1.87055		288.79	1.34699	1.2579	1.06061	0.91764	0.91381		288.03	1.39361	1.10842	1.17861	1.35782	1.19563		287.88	2.16591	1.81749	2.10835	1.83891	1.82466
1846.86	0.11993	0.53305	0.43105	0.63761	0.57102		287.4	1.86593	1.94544	1.65649	1.70034	1.87913		288.94	1.36342	1.24821	1.05965	0.91008	0.90213		288.18	1.40184	1.18985	1.1994	1.37671	1.20234		288.03	2.19547	1.80714	2.11608	1.83055	1.80757
1847.06	0.08758	0.60723	0.49503	0.57165	0.67231		287.55	1.88737	1.94979	1.67575	1.6503	1.87424		289.09	1.32671	1.25278	1.06334	0.92528	0.89522		288.33	1.43999	1.33342	1.25848	1.37715	1.22944		288.18	2.19534	1.80975	2.11301	1.80623	1.80399
1847.26	0.08783	0.67145	0.54482	0.70405	0.7366		287.7	1.9081	1.9627	1.67574	1.69474	1.86599		289.24	1.33205	1.25955	1.08708	0.92104	0.90272		288.49	1.44423	1.41204	1.28128	1.37722	1.25744		288.33	2.24322	1.80799	2.12653	1.78047	1.80055
1847.46	0.10018	0.67863	0.5644	0.66114	0.77402		287.85	1.97664	1.98286	1.70152	1.67519	1.8563		289.39	1.31776	1.25387	1.0821	0.917	0.9229		288.64	1.43212	1.35828	1.2539	1.36477	1.24243		288.49	2.27525	1.79483	2.15203	1.78176	1.78647
1847.66	0.10408	0.73435	0.56504	0.74128	0.79432		288	2.02019	1.97218	1.72971	1.67869	1.90804		289.54	1.32733	1.26558	1.07434	0.91218	0.88705		288.79	1.42384	1.26887	1.21367	1.37418	1.217		288.64	2.23307	1.80138	2.14595	1.79745	1.79808
1847.86	0.08448	0.68681	0.5637	0.7535	0.76842		288.3	2.07843	1.97264	1.74975	1.6842	1.89337		289.69	1.32192	1.2512	1.08044	0.91838	0.91578		288.94	1.40473	1.19618	1.1566	1.3438	1.21658		288.79	2.19632	1.83566	2.1057	1.8053	1.80576
1848.06	0.09948	0.62786	0.5252	0.70943	0.71342		288.45	2.11209	1.97925	1.76767	1.67407	1.8839		289.84	1.27544	1.24751	1.03771	0.86167	0.86947		289.09	1.36761	1.13178	1.13164	1.34469	1.19333		288.94	2.14551	1.78345	2.10067	1.75066	1.79761
1848.26	0.08652	0.56665	0.47359	0.69865	0.66749		288.6	2.11058	1.99638	1.75486	1.68749	1.86737		290	1.28137	1.25491	1.04	0.84762	0.86292		289.54	1.3479	1.13246	1.09196	1.32902	1.21598		289.09	2.13979	1.80156	2.07601	1.79685	1.80399
1848.45	0.07797	0.51788	0.4371	0.47224	0.57654		288.9	2.09564	1.96172	1.72058	1.64154	1.85812		290.15	1.26672	1.23461	1.07395	0.88545	0.86464		289.69	1.34246	1.12947	1.10098	1.32198	1.20727		289.24	2.16298	1.80427	2.03766	1.75403	1.80081
1848.65	0.08206	0.45625	0.39626	0.45997	0.51038		289.05	2.11876	1.93531	1.70047	1.61919	1.82016		290.45	1.30448	1.25136	1.08529	0.8896	0.88927		289.84	1.33288	1.12255	1.09412	1.29754	1.18474		289.39	2.1099	1.78181	2.00208	1.74839	1.77754
1848.85	0.0872	0.41213	0.31839	0.40909	0.43705		289.2	2.09935	1.93299	1.69855	1.60621	1.81067		290.6	1.29716	1.25282	1.08611	0.89978	0.89585		290	1.32419	1.10139	1.08186	1.29389	1.17578		289.54	2.13068	1.75996	2.00844	1.74482	1.75588
1849.05	0.10037	0.37844	0.29157	0.38157	0.39614		289.5	2.15418	1.91442	1.68285	1.59276	1.79015		290.75	1.28438	1.26973	1.08499	0.86755	0.89631		290.15	1.31989	1.10304	1.09056	1.27428	1.17539		289.69	2.11039	1.74482	1.95371	1.72357	1.73751
1849.25	0.09938	0.3389	0.26476	0.38762	0.34486		289.65	2.09689	1.88709	1.66894	1.53975	1.75879		290.9	1.31307	1.29819	1.12323	0.92055	0.91174		290.3	1.29818	1.11234	1.08988	1.24878	1.15856		290	2.04668	1.72582	1.90075	1.67863	1.71884
1849.45	0.09192	0.3069	0.27855	0.37338	0.35116		289.8	2.10527	1.85981	1.65903	1.49421	1.73128		291.05	1.29294	1.32055	1.13489	0.91478	0.89259		290.45	1.31237	1.08755	1.06854	1.23607	1.16467		290.15	2.05484	1.73071	1.98065	1.65661	1.70134
1849.65	0.11051	0.29625	0.22886	0.30011	0.31419		289.95	2.08372	1.85503	1.65777	1.52784	1.72892		291.2	1.31529	1.32936	1.12702	0.94587	0.93188		290.6	1.32681	1.10942	1.09719	1.25385	1.16507		290.3	2.04884	1.71621	1.95976	1.69127	1.69097
1849.85	0.09027	0.26285	0.22505	0.23173	0.29807		290.1	2.06516	1.85082	1.65247	1.57442	1.72298		291.35	1.31832	1.33494	1.15565	0.92998	0.92176		290.9	1.35962	1.13349	1.09153	1.29048	1.19679		290.45	2.04739	1.7292	2.04647	1.67146	1.67612
1850.05	0.10325	0.27696	0.2291	0.29067	0.29825		290.25	2.0629	1.83586	1.63058	1.59082	1.69235		291.5	1.33757	1.40068	1.17527	0.93628	0.95411		291.05	1.36559	1.15351	1.12102	1.3174	1.23202		290.6	2.07287	1.75485	2.03258	1.6972	1.72347
1850.25	0.11841	0.28591	0.22134	0.30702	0.29516		290.4	2.06103	1.83419	1.63548	1.58186	1.70551		291.66	1.32992	1.36189	1.17756	0.96312	0.93792		291.2	1.36292	1.1888	1.13364	1.32827	1.24355		290.75	2.07293	1.76029	2.04784	1.69013	1.73223
1850.44	0.10664	0.2835	0.22789	0.28823	0.29267		290.55	2.06039	1.84186	1.63932	1.61988	1.71073		291.81	1.33432	1.36786	1.18376	0.96356	0.96297		291.35	1.38012	1.18644	1.1505	1.33571	1.25928		290.9	2.12273	1.74798	2.03262	1.72657	1.76733
1850.64	0.10923	0.27858	0.22455	0.28666	0.30509		290.7	2.07824	1.85279	1.6458	1.62745	1.72001		291.96	1.33936	1.35985	1.17057	0.92769	0.93137		291.5	1.40113	1.21525	1.16527	1.35005	1.27091		291.05	2.16693	1.80153	2.03764	1.7193	1.78643
1850.84	0.121	0.28581	0.23889	0.27536	0.30219		290.85	2.10428	1.8687	1.66961	1.60517	1.72194		292.26	1.32112	1.3713	1.19415	0.93719	0.92034		291.66	1.39509	1.21043	1.15577	1.34937	1.27112		291.2	2.22594	1.81556	2.05165	1.73181	1.82798
1851.04	0.09539	0.27046	0.22438	0.28713	0.29878		291	2.15147	1.8948	1.69891	1.59766	1.76927		292.41	1.32995	1.38215	1.21262	0.97555	0.96507		291.81	1.38363	1.21335	1.16016	1.36178	1.29359		291.35	2.23144	1.81129	2.03277	1.73367	1.81798
1851.24	0.10376	0.28028	0.23207	0.30109	0.2971		291.15	2.22998	1.92848	1.72194	1.63947	1.78662		292.56	1.31943	1.36497	1.16715	0.91019	0.92379		292.26	1.38876	1.23155	1.16337	1.37618	1.30722		291.5	2.24955	1.83362	2.03643	1.76825	1.85984
1851.44	0.12963	0.28262	0.21434	0.30472	0.29649		291.3	2.26167	1.96739	1.75743	1.62363	1.79669		292.71	1.32618	1.37782	1.19738	0.97103	0.93257		292.41	1.40264	1.23765	1.17716	1.38371	1.28183		291.66	2.26128	1.82669	2.06277	1.76102	1.85691
1851.64	0.09135	0.27127	0.22127	0.30003	0.29282		291.45	2.28891	1.98395	1.77042	1.61599	1.81836		292.86	1.3347	1.37525	1.18469	0.94678	0.95133		292.56	1.40458	1.26873	1.17241	1.38688	1.31232		291.81	2.25717	1.83967	2.05304	1.75663	1.8578
1851.84	0.12298	0.29289	0.24339	0.31942	0.30843		291.6	2.30669	2.00692	1.79048	1.60634	1.8224		293.01	1.33546	1.37328	1.18017	0.9344	0.92658		292.71	1.40996	1.23812	1.1822	1.37451	1.28999		291.96	2.2894	1.84676	2.08924	1.78809	1.86156
1852.04	0.111	0.27741	0.22321	0.28315	0.30283		291.75	2.3364	2.00819	1.79392	1.61604	1.81387		293.2	1.3168	1.37802	1.17517	0.93218	0.92065		292.86	1.41558	1.26851	1.17423	1.38618	1.30376		292.26	2.28175	1.86455	2.11361	1.78654	1.87925
1852.24	0.13534	0.28839	0.23027	0.2989	0.3085		291.9	2.32398	2.00628	1.81003	1.64414	1.81805		293.69	1.34204	1.39033	1.16881	0.92571	0.9235		293.01	1.40982	1.25916	1.17226	1.37905	1.29		292.56	2.33418	1.85758	2.11728	1.78514	1.90469
1852.44	0.13767	0.28548	0.22671	0.27823	0.30258		292.2	2.32139	2.02234	1.79877	1.66452	1.82531		294.19	1.30524	1.35658	1.18252	0.91705	0.91494		293.2	1.40589	1.26821	1.15847	1.37498	1.3051		292.71	2.2803	1.85898	2.12854	1.7763	1.90522
1852.63	0.13466	0.2825	0.2332	0.28293	0.29907		292.35	2.34549	2.01234	1.82678	1.61623	1.83393		294.68	1.33118	1.36486	1.1632	0.94018	0.91951		293.69	1.40831	1.26083	1.16498	1.36262	1.29724		293.01	2.33376	1.82987	2.12779	1.74525	1.85086
1852.83	0.12331	0.28613	0.22939	0.35345	0.30241		292.5	2.38579	2.04341	1.80887	1.63932	1.84065		295.18	1.32314	1.3528	1.15418	0.91345	0.92154		294.19	1.38138	1.25848	1.16045	1.36916	1.3008		293.2	2.30547	1.81527	2.0744	1.72825	1.86526
1853.03	0.11808	0.27249	0.20327	0.291	0.28772		292.65	2.3731	2.02849	1.83271	1.68437	1.85154		295.67	1.32326	1.36018	1.15419	0.91795	0.90045		294.68	1.39345	1.26403	1.14315	1.36419	1.2822		293.69	2.30064	1.82556	2.07681	1.74133	1.83241
1853.3	0.12166	0.27337	0.19867	0.28296	0.26215		292.8	2.41676	2.04423	1.83396	1.64887	1.84167		296.16	1.33258	1.36828	1.1862	0.94789	0.92877		295.18	1.37665	1.23985	1.1514	1.35528	1.29283		294.19	2.31917	1.82494	2.09393	1.72115	1.84482
1854.31	0.10564	0.28515	0.21635	0.27022	0.294		292.95	2.38778	2.03029	1.82461	1.67553	1.8442		296.66	1.30419	1.3584	1.13932	0.92401	0.90382		295.67	1.38153	1.23995	1.16025	1.36782	1.27209		294.68	2.30878	1.84101	2.07208	1.72683	1.84349
1854.81	0.1371	0.29325	0.21816	0.30823	0.29398		293.2	2.39638	2.03594	1.82757	1.60992	1.84205		297.15	1.28827	1.33643	1.1476	0.91074	0.89875		296.16	1.39115	1.25282	1.15968	1.35042	1.28063		295.18	2.33777	1.81309	2.09837	1.72695	1.85943
1855.32	0.11777	0.27828	0.1879	0.24023	0.26466		293.69	2.39268	2.0462	1.80874	1.65123	1.84125		297.65	1.30122	1.33652	1.13299	0.90848	0.89654		296.66	1.38017	1.23891	1.1327	1.35217	1.26774		295.67	2.36168	1.84394	2.10462	1.73356	1.85552
1855.82	0.11859	0.27569	0.21328	0.28361	0.28792		294.19	2.38431	2.03545	1.78876	1.59425	1.82336		298.14	1.29784	1.3086	1.13605	0.91107	0.90299		297.15	1.37255	1.23511	1.13728	1.33856	1.28452		296.16	2.31405	1.81857	2.09449	1.73721	1.87816
1856.33	0.11545	0.27849	0.19681	0.25699	0.26649		294.68	2.39733	2.02802	1.8126	1.5907	1.82946		298.63	1.25754	1.27469	1.10533	0.89055	0.87984		297.65	1.36049	1.23102	1.12171	1.32237	1.27571		297.15	2.31405	1.83176	2.0969	1.74561	1.87183
1856.83	0.12125	0.28828	0.18784	0.27023	0.265		295.18	2.42692	2.03509	1.78673	1.66172	1.84662		300.12	1.26972	1.288	1.12913	0.91757	0.90719		298.14	1.38129	1.22266	1.13102	1.3319	1.25321		297.65	2.34609	1.82047	2.10866	1.73869	1.87658
1857.34	0.11641	0.28232	0.21079	0.29981	0.28164		295.67	2.43789	2.04126	1.78438	1.66976	1.85395		300.61	1.24904	1.27323	1.10112	0.90077	0.86929		299.13	1.35475	1.21288	1.11145	1.32114	1.25085		298.14	2.34145	1.85469	2.08375	1.75558	1.86961
1857.84	0.11368	0.27794	0.19039	0.27421	0.25747		296.16	2.44605	2.0532	1.76348	1.62159	1.80102		301.1	1.22914	1.21851	1.06412	0.85862	0.85595		299.62	1.35545	1.18846	1.11005	1.29763	1.23524		298.63	2.33132	1.81911	2.05979	1.73654	1.85586
1858.35	0.11671	0.28552	0.19274	0.28475	0.27172		296.66	2.47086	2.04068	1.75149	1.62462	1.81779		302.09	1.24357	1.23402	1.05977	0.85596	0.84561		300.12	1.34973	1.19984	1.11485	1.29649	1.22249		299.13	2.35161	1.82892	2.07619	1.74611	1.85299
1858.85	0.12101	0.28223	0.19451	0.25816	0.26286		297.15	2.47333	2.03902	1.76568	1.65388	1.81186		303.08	1.22567	1.21754	1.05552	0.85031	0.82983		301.1	1.34326	1.15924	1.10074	1.30213	1.18271		300.12	2.31768	1.80683	2.07685	1.72326	1.84942
1859.36	0.09935	0.26464	0.18547	0.24015	0.26104		297.65	2.48113	2.03466	1.74842	1.6212	1.79151		303.57	1.23008	1.22022	1.04915	0.85621	0.83752		301.6	1.34424	1.17024	1.08867	1.29356	1.19627		300.61	2.31456	1.81688	2.07004	1.73271	1.85881
1859.86	0.13339	0.28225	0.19046	0.2605	0.27666		298.14	2.49224	2.04125	1.76951	1.64227	1.80202		304.07	1.24197	1.19001	1.02935	0.84875	0.83185		302.59	1.32379	1.13429	1.07238	1.27765	1.17268		301.1	2.31768	1.81514	2.05798	1.73161	1.83548
1860.88	0.11372	0.28378	0.18011	0.25784	0.23895		299.62	2.4804	2.01544	1.75083	1.57641	1.79348		304.56	1.21569	1.19167	1.02077	0.84409	0.8231		303.08	1.31512	1.10834	1.07126	1.27693	1.16846		301.6	2.3171	1.83097	2.07595	1.72385	1.84831
1861.38	0.11232	0.29027	0.20369	0.28385	0.29191		300.12	2.48053	1.99742	1.72964	1.57779	1.77795		305.06	1.2234	1.1897	1.00329	0.83161	0.81036		303.57	1.30219	1.10763	1.06551	1.27126	1.16476		302.09	2.27702	1.80949	2.06655	1.71147	1.83012
1863.4	0.12621	0.29199	0.22763	0.32991	0.32496		300.61	2.48227	1.99975	1.74534	1.57794	1.77118		305.55	1.21438	1.15071	0.96793	0.81415	0.80275		304.07	1.29525	1.09803	1.05274	1.25717	1.14989		302.59	2.28718	1.80794	2.0764	1.70765	1.82098
1863.91	0.11935	0.28627	0.21062	0.27444	0.30837		301.1	2.4626	1.98142	1.73246	1.54371	1.77669		306.54	1.21523	1.13441	0.93584	0.80917	0.79706		304.56	1.28406	1.08133	1.05053	1.26198	1.14378		303.08	2.27215	1.79787	2.03072	1.73095	1.82765
1864.41	0.12677	0.29268	0.22351	0.30666	0.30017		301.6	2.49496	1.9729	1.72149	1.56115	1.77021		307.03	1.1932	1.12732	0.90837	0.78316	0.76863		305.06	1.2581	1.06924	1.01652	1.2449	1.13261		303.57	2.27215	1.80926	2.03787	1.70015	1.82266
1864.92	0.11942	0.28443	0.21243	0.27632	0.30612		302.59	2.46648	1.95803	1.69883	1.58148	1.76328		307.53	1.18897	1.1266	0.91187	0.78325	0.77154		306.04	1.2536	1.02825	1.0249	1.2455	1.1142		304.07	2.26628	1.80233	2.0648	1.71801	1.83015
1865.42	0.12663	0.29854	0.20882	0.31617	0.31185		303.08	2.47245	1.94153	1.70879	1.53891	1.75181		310	1.1485	1.08497	0.88509	0.74923	0.72129		306.54	1.22884	0.99918	1.00779	1.23398	1.0927		304.56	2.24025	1.80777	2.05181	1.71816	1.82833
1865.93	0.11203	0.29312	0.2359	0.3353	0.33355		303.57	2.44482	1.94484	1.68871	1.54373	1.75637		312.08	1.15174	1.04937	0.82957	0.71249	0.69621		307.03	1.2258	1.00006	0.98903	1.23686	1.09877		305.06	2.20628	1.79328	2.03782	1.72007	1.80574
1866.43	0.13677	0.29939	0.21821	0.28997	0.28323		304.56	2.44055	1.93231	1.67054	1.60378	1.7583		315.25	1.11224	1.0285	0.81542	0.71491	0.69698		307.53	1.21151	0.9796	0.97433	1.21736	1.07571		305.55	2.21838	1.77544	2.05647	1.70304	1.79946
1866.94	0.1253	0.30545	0.24192	0.31116	0.32308		305.06	2.41758	1.91899	1.66058	1.56772	1.73491		316.83	1.09872	1.01435	0.80322	0.70207	0.68336		308.02	1.20757	0.975	0.97473	1.20991	1.08073		306.04	2.21239	1.76161	2.01774	1.69049	1.79337
1867.44	0.13428	0.30322	0.22984	0.2969	0.30298		305.55	2.37871	1.90318	1.6489	1.53967	1.72767		320	1.07628	0.97868	0.78179	0.68796	0.65385		308.51	1.18711	0.9578	0.94129	1.20043	1.04719		306.54	2.17215	1.77184	2.01249	1.70209	1.77849
1867.94	0.12145	0.28269	0.20554	0.26064	0.26939		306.04	2.35359	1.90095	1.64117	1.54634	1.72681									309.01	1.18419	0.94473	0.93384	1.20394	1.04182		307.03	2.12306	1.75789	1.99011	1.68575	1.7776
1868.45	0.10946	0.28745	0.21148	0.27898	0.28056		306.54	2.31167	1.89138	1.62833	1.50382	1.71684									309.5	1.18243	0.94318	0.93917	1.18984	1.03877		307.53	2.113	1.72579	2.00688	1.66566	1.74374
1868.95	0.11731	0.27073	0.20094	0.30464	0.26256		307.03	2.29954	1.86622	1.61776	1.51457	1.70326									310	1.17044	0.92915	0.91555	1.17893	1.0263		308.02	2.08973	1.73168	2.01641	1.67937	1.75232
1869.46	0.11264	0.27022	0.20203	0.27197	0.28267		307.53	2.25704	1.8608	1.60808	1.50131	1.70956																308.51	2.07285	1.71258	1.97555	1.66461	1.72333
1869.96	0.14244	0.27028	0.20308	0.27716	0.26177		308.02	2.24411	1.84572	1.59606	1.50988	1.7093																309.01	2.04568	1.70391	1.9908	1.67146	1.72399
1870.47	0.11822	0.26285	0.17973	0.25289	0.25586		308.51	2.20366	1.83962	1.58571	1.49545	1.69462
1870.97	0.13356	0.25629	0.19015	0.22233	0.25791		309.5	2.15005	1.81105	1.55227	1.48059	1.67711
1871.48	0.12635	0.26457	0.1977	0.2378	0.24885		310	2.10789	1.79043	1.5438	1.46628	1.66324
1871.98	0.12245	0.25296	0.18138	0.26736	0.24519
1872.49	0.13779	0.24364	0.20336	0.26912	0.24992
1872.99	0.14233	0.24973	0.17919	0.3233	0.26918
1873.5	0.11773	0.22735	0.17339	0.20843	0.23581
1874.01	0.11548	0.23317	0.17149	0.2192	0.21805
1874.51	0.1206	0.22417	0.16944	0.21353	0.22309
1875.02	0.13879	0.22679	0.17348	0.26273	0.22585
1875.5	0.12583	0.2191	0.16444	0.24675	0.21762
1877	0.1244	0.21839	0.16397	0.20402	0.20132
1878.5	0.12483	0.19905	0.17245	0.17512	0.21327
1880	0.12304	0.213	0.15914	0.1987	0.21023

## Sheet: Data_Fig7
L1 map weights					L2 map weights					L3 map weights					L4 map weights
Si	C linear	C edge	Norm_Cedge		Si	C linear	C edge	Norm_Cedge		Si	C linear	C edge	Norm_Cedge		Si	C linear	C edge	Norm_Cedge
1.61216	10.4236	11.8275	0.7328		1.29117	9.90053	6.23244	0.55647		2.22833	9.9624	3.7775	0.30612		3.49087	17.1994	4.05557	0.21572
1.25988	6.90558	14.152	0.87683		1.38141	8.94799	6.51499	0.5817		2.23655	10.5653	3.14872	0.25516		3.44141	17.0355	4.02454	0.21407
1.21421	6.06855	14.4145	0.89309		1.29814	8.82925	5.49575	0.49069		2.47028	11.1297	2.52733	0.20481		3.44109	16.9572	4.35687	0.23175
1.02125	5.41223	14.829	0.91878		1.21439	7.99762	5.03975	0.44998		2.43183	11.3825	2.34778	0.19026		3.2514	17.2559	4.05509	0.2157
1.06021	5.34348	14.6961	0.91054		1.12593	7.23934	4.6578	0.41587		2.20427	11.2712	2.06246	0.16714		3.1795	16.6874	4.56254	0.24269
0.91877	5.14784	14.9274	0.92487		1.07137	7.04731	4.1335	0.36906		2.3075	11.0629	2.38115	0.19296		3.35379	16.7258	4.47868	0.23823
0.97118	5.31286	14.4752	0.89685		1.25116	6.74354	4.10786	0.36677		2.25452	10.9234	2.6234	0.21259		3.26904	17.0172	4.04061	0.21493
0.89402	5.29179	14.4627	0.89608		1.08637	6.79872	4.23612	0.37822		2.22415	10.904	2.81479	0.2281		3.23915	16.7015	4.23553	0.22529
0.93671	5.12155	14.6194	0.90579		1.10576	6.55078	4.07102	0.36348		2.17282	10.7763	2.88142	0.2335		3.3591	16.815	4.10787	0.2185
0.82599	5.11559	14.5507	0.90153		1.19396	6.27844	3.73617	0.33359		2.13332	10.4286	2.92289	0.23686		3.29972	16.7141	4.26095	0.22665
0.83744	5.35524	14.2288	0.88159		1.16245	6.51996	3.21558	0.28711		2.06791	10.2188	2.88438	0.23374		3.29327	17.4088	3.5841	0.19064
0.89801	5.3447	14.047	0.87032		1.13004	6.09507	3.63999	0.325		2.11304	9.82178	3.3432	0.27092		3.22635	17.4516	3.66421	0.1949
0.93586	5.35638	14.0262	0.86904		1.18367	6.38492	3.28318	0.29314		2.13233	10.2193	3.0811	0.24968		3.37538	17.6778	3.54355	0.18849
0.82108	5.29337	14.2112	0.8805		1.07655	6.3557	3.48438	0.31111		2.11211	10.6468	3.0494	0.24712		3.34175	17.9098	3.38105	0.17984
1.00504	5.52238	14.0028	0.86758		0.98169	6.1762	3.39156	0.30282		1.98596	10.2494	3.71561	0.3011		3.55305	17.8083	3.39147	0.1804
0.92206	5.74856	13.7291	0.85063		1.13436	6.04233	3.7607	0.33578		2.05513	9.66726	4.37631	0.35464		3.39533	18.2734	2.98466	0.15876
1.01259	6.50033	12.9712	0.80367		1.14848	6.42307	3.28897	0.29366		2.09099	10.0164	3.51053	0.28448		3.57421	18.3577	2.80601	0.14926
1.0343	7.23881	12.0288	0.74528		1.07372	6.20743	3.56312	0.31814		1.96839	9.50913	3.13263	0.25386		3.72438	18.6284	2.32832	0.12385
1.21673	9.21255	10.1393	0.62821		1.11318	6.41553	3.33797	0.29803		2.0738	9.46999	2.70748	0.21941		3.87508	18.9925	2.07681	0.11047
1.57317	10.035	9.03317	0.55968		1.0355	6.58808	3.23171	0.28855		2.23108	10.6611	1.92141	0.15571		3.84884	19.1644	1.82095	0.09686
1.80262	11.8216	7.09805	0.43978		1.16371	6.33298	3.58115	0.31975		2.17789	11.1175	1.52147	0.1233		3.93176	19.1512	1.71925	0.09145
2.05537	12.62	6.54052	0.40524		1.22566	6.17665	3.71944	0.33209		2.14082	11.5549	1.19723	0.09702		3.71755	18.9394	1.69333	0.09007
2.20945	12.8397	6.25134	0.38732		1.07292	6.21115	3.66622	0.32734		2.12329	9.55592	2.19871	0.17818		3.72668	18.9767	1.70114	0.09049
2.25239	13.1188	6.06522	0.37579		1.18789	5.71614	4.11653	0.36755		2.16523	9.20651	1.90233	0.15416		3.74454	19.0862	1.68216	0.08948
2.4658	13.6104	5.37258	0.33287		1.09227	6.28408	3.64121	0.32511		2.0052	8.68549	2.66485	0.21595		3.59646	18.5416	1.95638	0.10406
2.44977	13.9581	4.89201	0.3031		1.03617	6.01584	3.94324	0.35208		1.99486	7.96327	2.44394	0.19805		3.66145	18.0506	2.34625	0.1248
2.61081	14.0075	4.84889	0.30043		1.08101	6.04051	3.89179	0.34748		2.05254	8.34535	3.01118	0.24402		3.56712	18.3057	2.07013	0.11011
2.70927	14.0161	4.8426	0.30004		1.05385	6.00135	4.20375	0.37533		2.12782	10.1016	2.68986	0.21798		3.63392	18.1685	2.1877	0.11637
2.5323	13.7612	5.1367	0.31826		1.00727	6.03965	4.05218	0.3618		1.99446	8.48253	2.69734	0.21859		3.41884	18.3766	1.76446	0.09385
2.76663	14.0981	4.65991	0.28872		1.15746	6.41701	3.85665	0.34434		2.02889	8.83522	2.7454	0.22248		3.59406	18.5817	1.37919	0.07336
2.89643	14.3684	4.29732	0.26625		1.13373	6.24334	3.98766	0.35604		2.04648	9.21775	3.4084	0.27621		3.65908	18.5789	0.95209	0.05064
3.00679	15.0578	3.32276	0.20587		1.30266	6.57171	3.76352	0.33603		1.9198	9.71314	3.03838	0.24622		3.63751	18.6458	1.02906	0.05474
3.03213	15.6348	2.41621	0.1497		1.30444	6.13353	4.37063	0.39023		1.93618	8.94532	3.75269	0.30411		3.61073	18.4816	0.94934	0.0505
3.22157	16.2779	1.64129	0.10169		1.29974	6.28449	4.13498	0.36919		2.04304	8.83559	3.08226	0.24978		3.75079	18.6153	0.84459	0.04493
3.61417	16.9075	0.98127	0.0608		1.30713	6.13929	4.50526	0.40226		2.17641	10.2346	3.45231	0.27977		3.58108	18.6441	0.51208	0.02724
3.4029	17.1339	0.75879	0.04701		1.36014	6.43861	4.10388	0.36642		2.021	10.0437	3.49617	0.28332		3.6664	18.1536	1.01456	0.05397
3.60216	16.8147	0.95644	0.05926		1.48812	6.28512	3.98783	0.35606		2.33986	10.4331	2.86347	0.23205		3.74435	18.7087	0.40111	0.02134
3.4478	16.9947	0.68601	0.0425		1.47181	6.57059	3.99302	0.35652		2.36841	11.4948	2.97141	0.2408		3.64116	18.3806	0.67499	0.0359
3.60681	17.0099	0.62948	0.039		1.54244	7.039	3.76203	0.3359		2.32084	10.7572	3.17133	0.257		3.54936	18.619	0.31734	0.01688
3.56425	16.8478	0.65007	0.04028		1.7163	7.2094	3.65896	0.32669		2.11679	10.7862	2.54936	0.20659		3.48444	18.5995	0.10192	0.00542
1.49226	9.37428	12.5149	0.7754		1.71888	7.58651	3.41227	0.30467		2.07947	10.2011	3.52732	0.28584		3.66809	18.8923	-0.27858	-0.01482
1.26646	6.45399	14.1346	0.87575		1.63549	7.67461	3.46173	0.30908		1.93104	11.1321	3.03003	0.24555		3.74485	18.7221	-0.34207	-0.0182
1.21177	5.59072	14.4068	0.89261		1.68831	8.52555	2.68566	0.23979		1.65819	9.39126	3.26376	0.26449		3.67226	18.1129	0.01639	0.000871788
0.95849	5.30619	14.7111	0.91147		1.79133	8.61719	2.77122	0.24743		1.82727	7.25403	2.31308	0.18745		3.41815	17.7336	0.41838	0.02225
1.04958	5.1988	14.7918	0.91647		1.96532	9.1493	2.28356	0.20389		2.51482	9.43862	1.21918	0.0988		3.50005	17.7351	3.43871	0.18291
0.92371	5.2218	14.5336	0.90047		1.86663	9.75321	1.89509	0.1692		2.28001	12.0106	1.11933	0.09071		3.40633	17.8331	3.2409	0.17239
0.94557	5.22661	14.5375	0.90071		1.90898	9.90471	1.68379	0.15034		2.31161	12.7262	0.80001	0.06483		3.51168	17.7627	3.53619	0.1881
0.93128	4.97409	14.7422	0.91339		1.913	10.1261	1.65209	0.14751		1.92845	11.9543	1.77449	0.1438		3.48801	17.2287	4.03772	0.21477
0.97174	5.43977	14.2529	0.88308		2.07729	10.3956	1.42448	0.12719		1.65543	9.50508	2.57933	0.20902		3.35002	16.9056	4.27586	0.22744
0.88346	5.38934	14.3132	0.88682		1.98459	10.5983	1.30324	0.11636		2.22752	9.58233	3.80379	0.30825		3.3443	17.0507	4.23275	0.22515
0.96333	5.48939	14.1978	0.87967		1.9983	10.5678	1.34939	0.12048		2.19786	10.0993	3.41052	0.27638		3.35027	17.0688	4.09574	0.21786
0.86743	5.74287	13.8696	0.85933		2.07049	10.593	1.44211	0.12876		2.33282	10.9192	2.52886	0.20493		3.24824	16.8781	4.22626	0.2248
0.97154	6.06628	13.4519	0.83345		2.14847	11.0387	1.07598	0.09607		2.26996	11.186	2.33845	0.1895		3.25302	16.9603	4.1967	0.22323
0.96355	6.37796	13.2827	0.82296		2.18232	11.5392	0.61979	0.05534		2.19257	10.8862	2.17453	0.17622		3.30935	17.0401	3.99464	0.21248
1.06823	6.95785	12.5298	0.77632		1.95836	11.6561	0.65543	0.05852		2.30362	10.8912	2.13941	0.17337		3.36122	17.1297	3.98919	0.21219
1.21772	8.12808	11.3289	0.70192		2.29515	11.529	0.80757	0.0721		2.30944	10.7617	2.8168	0.22827		3.25528	17.2183	3.97033	0.21119
1.30686	9.21547	10.013	0.62038		2.21475	11.683	0.6637	0.05926		2.28018	10.4997	3.1212	0.25293		3.4852	17.5476	3.64602	0.19394
1.60443	10.3921	8.67714	0.53762		2.06451	11.8545	0.59454	0.05308		2.13659	10.8435	2.71877	0.22032		3.35778	17.8687	3.15541	0.16784
1.61605	11.6075	7.58958	0.47023		2.26426	12.286	0.29355	0.02621		2.21018	10.3641	3.12289	0.25307		3.54403	17.7819	3.28341	0.17465
2.02089	12.4804	6.50345	0.40294		2.20016	12.4376	0.3066	0.02737		2.16224	10.6359	2.82877	0.22924		3.46322	18.12	2.98541	0.1588
2.21087	12.6477	6.38002	0.39529		2.15981	12.2491	0.442	0.03946		2.13855	10.2389	2.86049	0.23181		3.62295	18.4184	2.5053	0.13326
2.24285	13.1705	6.03455	0.37389		2.11682	12.569	0.30282	0.02704		2.05638	10.2061	3.10234	0.25141		3.7206	18.6604	2.19177	0.11658
2.44683	13.1748	5.85017	0.36246		2.1609	12.5088	0.45489	0.04062		2.01586	9.93071	3.37535	0.27353		3.87253	19.1421	1.66865	0.08876
2.43568	13.742	5.36796	0.33259		2.16254	12.2595	0.70409	0.06286		1.99945	10.0028	3.52849	0.28594		3.9001	19.1924	1.48197	0.07883
2.79496	14.109	4.93749	0.30592		2.25581	12.6269	0.42312	0.03778		1.88189	9.81756	4.04019	0.32741		3.91399	19.002	1.6392	0.08719
2.60608	14.1875	4.77021	0.29555		2.24778	12.3759	0.78886	0.07043		1.84327	9.21447	4.00465	0.32453		3.67487	18.8602	1.5317	0.08147
2.85755	14.471	4.3198	0.26765		2.18768	12.7005	0.49573	0.04426		1.8798	9.02105	3.52977	0.28604		3.72931	18.7237	1.76901	0.0941
2.72299	14.5849	4.28699	0.26561		1.96419	12.2948	1.20176	0.1073		1.94651	9.29722	3.03589	0.24602		3.72561	18.675	1.61352	0.08583
2.69713	14.6164	4.1647	0.25804		2.10703	12.3385	1.19125	0.10636		2.09003	10.337	2.48321	0.20123		3.61298	18.2457	2.02801	0.10787
2.82296	14.8469	3.75497	0.23265		2.26567	12.5557	1.24197	0.11089		1.89466	9.96906	2.20868	0.17899		3.67297	17.8849	2.3283	0.12385
2.93767	15.1373	3.29836	0.20436		1.34672	7.90145	4.39433	0.39235		1.8025	10.1906	2.06702	0.16751		3.42114	17.5029	2.76951	0.14731
3.12984	15.546	2.68592	0.16641		1.38305	7.53009	4.23192	0.37785		1.93608	9.96342	2.02046	0.16373		3.66408	17.6465	2.41414	0.12841
3.14697	16.138	1.90939	0.1183		1.34918	7.22399	3.8936	0.34764		1.87776	10.2339	1.66546	0.13496		3.39819	18.1529	1.68509	0.08963
3.18296	16.9091	1.05052	0.06509		1.37152	6.95852	3.43316	0.30653		1.91947	10.2586	1.7893	0.145		3.68054	18.2156	1.61152	0.08572
3.41934	16.9009	0.87594	0.05427		1.08245	6.60278	3.09176	0.27605		2.01023	10.0138	2.09587	0.16984		3.47193	18.1218	1.53128	0.08145
3.4191	17.0032	0.84907	0.05261		1.09551	6.57977	2.87748	0.25692		1.95322	9.73062	2.32082	0.18807		3.65374	18.3213	1.13585	0.06042
3.4306	16.7667	0.936	0.05799		1.20512	6.4475	3.00148	0.26799		2.05732	10.1133	2.04409	0.16565		3.45619	18.393	0.86006	0.04575
3.28277	16.8134	0.83275	0.0516		1.30686	6.62918	2.99322	0.26725		1.89852	10.495	2.29155	0.1857		3.69642	17.9514	1.14876	0.0611
3.52686	17.0127	0.54617	0.03384		1.13743	6.48137	3.01708	0.26938		1.88752	9.82926	2.27125	0.18406		3.52446	18.3381	0.79221	0.04214
3.26513	16.8538	0.61213	0.03793		1.19382	6.31624	2.89239	0.25825		1.76052	9.39319	2.74555	0.22249		3.53139	18.0362	0.98736	0.05252
1.38214	7.94141	13.421	0.83154		1.12766	6.53478	2.57756	0.23014		1.88626	9.52936	2.75024	0.22287		3.53361	18.2307	0.74646	0.03971
1.10728	5.96159	14.3998	0.89218		1.22411	6.29223	2.7714	0.24745		1.93562	8.7762	3.35959	0.27225		3.6049	18.5188	0.35569	0.01892
1.10004	5.49683	14.4262	0.89382		1.15581	6.38137	2.8346	0.25309		2.05025	9.0041	3.29069	0.26667		3.48406	18.4454	0.20236	0.01076
0.95929	5.18409	14.7422	0.9134		1.08545	6.40718	2.86107	0.25545		2.04129	9.88061	3.24729	0.26315		3.55784	18.4024	0.07592	0.00404
0.94171	5.15612	14.576	0.9031		1.13444	6.33552	2.90297	0.25919		1.85021	9.45048	3.17526	0.25731		3.6403	18.9269	-0.4701	-0.02501
0.84236	5.3887	14.3252	0.88756		1.17411	6.21446	3.10723	0.27743		2.18791	10.8624	2.98221	0.24167		3.76244	18.1599	0.16271	0.00865
1.03194	5.25052	14.459	0.89585		1.23561	6.47325	2.71954	0.24282		2.18926	11.5984	2.83522	0.22976		3.64848	17.8182	0.32845	0.01747
0.92596	5.41614	14.3769	0.89076		1.12966	6.40043	2.88326	0.25743		2.17001	11.1969	2.81391	0.22803		3.31593	17.9004	0.20702	0.01101
0.96109	5.89005	13.9356	0.86342		1.05909	6.31712	2.91036	0.25985		2.07613	10.8753	2.99124	0.2424		3.60252	18.2381	2.90808	0.15469
0.82369	5.9593	13.9181	0.86234		1.06542	6.56374	2.78813	0.24894		1.72993	9.12221	3.9348	0.31887		3.61084	18.0073	3.21786	0.17116
1.04602	6.95515	12.766	0.79095		1.15753	6.30296	3.27676	0.29257		1.71591	9.51427	3.44316	0.27902		3.58905	17.8024	3.46882	0.18451
0.97203	6.92911	12.8197	0.79428		1.13181	6.21817	3.48366	0.31104		1.61746	8.48122	2.77981	0.22527		3.53022	17.4684	3.83038	0.20374
1.11261	8.14742	11.419	0.7075		1.20625	6.01021	3.56286	0.31811		1.95592	8.04382	1.70035	0.13779		3.59027	17.4711	3.80939	0.20263
1.264	9.18427	10.4124	0.64513		1.12884	5.74816	3.59469	0.32095		2.62028	11.1774	0.98447	0.07978		3.42292	17.1863	4.04985	0.21542
1.47061	9.82933	9.44702	0.58532		1.03502	6.0776	3.5931	0.32081		2.33369	12.1924	1.15639	0.09371		3.34129	16.8583	4.40952	0.23455
1.45129	11.0498	8.17888	0.50675		1.06091	5.9825	3.58448	0.32004		2.10065	11.997	1.22062	0.09892		3.3235	16.9625	4.3221	0.2299
1.6085	12.2094	7.07571	0.4384		1.06854	5.94702	3.69594	0.32999		1.83984	10.4273	2.00248	0.16228		3.36286	17.0723	4.29168	0.22828
1.95918	12.8149	6.42983	0.39838		0.95885	5.75913	4.02214	0.35912		1.79554	8.54941	2.32731	0.1886		3.33219	16.8184	4.24961	0.22604
1.86836	13.0715	6.25363	0.38746		0.99006	5.68483	3.94244	0.352		1.97215	9.39317	3.91879	0.31757		3.42947	17.0193	4.049	0.21537
2.09657	12.8941	6.23243	0.38615		1.1398	6.15193	3.75648	0.3354		2.12736	10.2353	3.35764	0.27209		3.28772	17.3514	3.69813	0.19671
2.30287	13.1681	5.96193	0.36939		1.12079	6.00416	3.83942	0.34281		2.3533	11.0641	2.47293	0.2004		3.45982	17.8471	3.32079	0.17664
2.47984	13.4494	5.95644	0.36905		1.24116	6.24734	3.93152	0.35103		2.27716	11.5343	1.97858	0.16034		3.47418	17.7981	3.24831	0.17278
2.54654	13.8955	5.27553	0.32686		1.33165	5.91471	4.34228	0.3877		2.20462	11.1735	2.15109	0.17432		3.63891	18.2281	2.82255	0.15014
2.55087	14.2253	5.0896	0.31534		1.36329	6.02638	4.15866	0.37131		2.11894	10.5725	2.21297	0.17933		3.48543	18.0774	3.10422	0.16512
2.8149	14.5014	4.49223	0.27833		1.4075	5.88451	4.43338	0.39584		2.19003	11.0659	2.38735	0.19346		3.64281	18.7193	2.21848	0.118
2.7306	14.7084	4.09825	0.25392		1.44483	6.09709	4.01274	0.35828		2.05114	10.6228	2.87091	0.23265		3.77005	18.8411	2.10142	0.11178
2.76341	15.1719	3.61479	0.22396		1.45687	6.10619	4.07473	0.36382		2.06876	10.508	2.9653	0.2403		3.84652	18.8745	1.94901	0.10367
2.87168	15.2495	3.42128	0.21197		1.40394	6.59145	3.65528	0.32636		2.19118	10.4372	3.15343	0.25555		3.84211	19.2576	1.39054	0.07396
2.68939	15.4048	3.0474	0.18881		1.61574	7.06205	3.52348	0.3146		2.13862	10.7538	2.73593	0.22171		3.82037	19.0123	1.59538	0.08486
2.995	15.5789	2.74644	0.17016		1.73167	7.46368	3.26582	0.29159		2.12503	10.5819	2.68397	0.2175		3.74598	18.7973	1.56753	0.08338
2.95428	15.8455	2.26326	0.14023		1.69814	7.87583	2.99657	0.26755		1.85466	9.52447	3.11036	0.25205		3.69825	18.801	1.67241	0.08896
3.19954	16.3069	1.67309	0.10366		1.76133	7.85078	3.16847	0.2829		1.91869	9.21612	3.36232	0.27247		3.78688	18.3557	2.06928	0.11007
3.20613	16.4681	1.41396	0.08761		1.78182	8.62255	2.50438	0.22361		1.92492	9.58442	3.24157	0.26269		3.63902	17.8016	2.42272	0.12887
3.40899	17.0542	0.88238	0.05467		1.7038	8.57932	2.58222	0.23056		1.78469	9.85885	3.6069	0.29229		3.56801	17.7191	2.46999	0.13138
3.33596	16.9171	0.86093	0.05334		1.77456	8.88386	2.28645	0.20415		1.93473	9.45905	3.51476	0.28483		3.41872	17.7733	2.39939	0.12763
3.27912	16.8891	0.90079	0.05581		1.76037	9.71097	1.70788	0.15249		1.67461	8.92653	3.46892	0.28111		3.58438	18.0952	1.93067	0.10269
3.50712	16.9113	0.76653	0.04749		1.81454	9.9124	1.57668	0.14078		1.88791	8.10997	3.29255	0.26682		3.41589	17.9697	1.92694	0.1025
3.14952	17.0254	0.57727	0.03577		1.71853	10.197	1.36481	0.12186		1.87954	9.21726	2.93855	0.23813		3.53278	17.9775	1.82297	0.09697
3.46229	17.0965	0.51917	0.03217		1.93768	10.1635	1.43648	0.12826		1.73578	9.1545	2.96185	0.24002		3.35002	18.1739	1.51952	0.08083
3.30614	16.9107	0.53908	0.0334		1.92324	10.5528	1.20165	0.10729		1.47292	7.88508	2.72087	0.22049		3.59594	18.0855	1.27761	0.06796
1.26456	7.21783	13.5163	0.83744		2.02586	10.4496	1.25839	0.11236		1.61132	7.23397	2.54136	0.20594		3.39217	18.0616	1.29106	0.06867
1.04829	6.11265	14.1643	0.87759		2.03812	10.5372	1.30636	0.11664		1.52117	7.5461	2.64378	0.21424		3.54164	18.1121	0.9661	0.05139
1.01495	5.87101	14.0685	0.87165		2.03695	10.6522	1.37358	0.12264		1.56091	8.03141	2.32297	0.18825		3.44499	18.1382	0.85502	0.04548
1.02764	5.48323	14.3705	0.89037		2.25391	11.3126	0.71795	0.0641		1.7437	8.22018	2.14371	0.17372		3.65864	18.0279	0.90635	0.04821
0.97282	5.78636	13.9672	0.86538		2.04101	11.2481	0.80538	0.07191		1.78868	8.47672	2.67126	0.21647		3.48888	18.1417	0.69467	0.03695
0.88251	6.04325	13.6693	0.84692		2.27644	11.4233	0.77143	0.06888		1.87054	8.94014	2.55803	0.2073		3.62174	18.3784	0.38636	0.02055
1.08511	6.05877	13.5364	0.83868		2.19268	11.5491	0.60965	0.05443		1.66926	8.92511	2.99729	0.24289		3.5715	18.6608	-0.0215	-0.00114
1.0345	6.71492	12.9823	0.80436		2.05237	11.9091	0.40393	0.03606		1.65309	8.34681	2.61546	0.21195		3.64296	18.4558	0.06217	0.00331
1.05273	7.62185	12.0712	0.7479		2.16222	12.2433	0.23097	0.02062		1.67744	8.11137	3.21602	0.26062		3.54724	18.7039	-0.3221	-0.01713
1.06193	8.02799	11.8437	0.73381		2.15825	12.1634	0.50531	0.04512		1.88015	8.35496	2.69655	0.21852		3.60421	18.452	-0.17058	-0.00907
1.36323	9.5767	10.2742	0.63657		2.13014	11.9564	0.6374	0.05691		2.05859	8.80722	3.18802	0.25835		3.64567	18.0564	0.05517	0.00293
1.29639	9.95664	9.6933	0.60058		2.08624	12.3881	0.4075	0.03638		2.09989	10.026	3.11582	0.2525		3.39332	17.5524	0.49211	0.02618
1.46689	11.0788	8.22234	0.50944		2.07395	12.3968	0.37551	0.03353		2.17086	9.583	2.93851	0.23813		3.68828	18.1708	2.79786	0.14882
1.53174	12.3075	6.96581	0.43159		2.02055	12.3612	0.48568	0.04336		2.01241	10.321	3.05892	0.24789		3.6516	18.0892	3.03905	0.16165
1.81816	12.7115	6.42071	0.39781		2.14198	12.2967	0.63068	0.05631		2.18166	10.5378	3.13096	0.25372		3.6936	17.9853	3.28877	0.17493
1.92688	13.2288	6.05072	0.37489		2.26237	12.2435	0.61306	0.05474		2.11979	11.1059	3.33939	0.27062		3.53273	17.9517	3.33426	0.17735
2.11013	13.6377	5.82185	0.36071		2.09129	12.5658	0.54261	0.04845		2.09626	10.9342	3.15072	0.25533		3.51812	17.8895	3.33244	0.17726
2.19411	13.5909	5.87676	0.36411		2.03728	12.2022	1.16951	0.10442		2.00481	10.2771	3.1363	0.25416		3.52327	17.6008	3.62975	0.19307
2.33123	13.3787	5.97713	0.37033		2.14224	12.1507	1.35196	0.12071		1.84006	9.28593	3.94849	0.31997		3.39607	17.1978	4.14733	0.2206
2.46833	13.6583	5.64479	0.34974		2.25027	12.5601	1.15575	0.10319		1.65339	9.13308	3.03506	0.24595		3.35242	17.2047	4.16789	0.2217
2.4896	13.7314	5.65409	0.35032		1.35061	7.72127	3.01402	0.26911		1.81849	7.49045	2.21518	0.17951		3.52748	17.2183	4.1915	0.22295
2.58171	13.9074	5.40496	0.33488		1.37426	7.26909	2.94101	0.26259		2.14767	7.26713	1.61143	0.13059		3.44037	17.6211	3.64978	0.19414
2.67901	14.1355	5.10504	0.3163		1.28662	6.89963	3.01138	0.26887		2.62586	12.2165	0.45385	0.03678		3.58643	17.3899	3.79422	0.20182
2.68196	14.4917	4.48465	0.27786		1.35614	6.48653	2.97704	0.26581		2.2333	12.2806	1.25484	0.10169		3.49663	17.919	3.18501	0.16942
2.89786	14.8567	4.08502	0.2531		1.15054	6.08062	2.8137	0.25122		1.96807	11.2069	1.42219	0.11525		3.51947	18.0183	3.04473	0.16195
2.80594	15.135	3.55821	0.22046		1.16758	6.11075	2.77907	0.24813		2.09527	9.31979	2.15136	0.17434		3.55874	18.2323	2.76383	0.14701
2.90122	15.4456	3.06549	0.18993		1.26294	6.11801	2.87162	0.25639		1.98319	9.31584	2.48977	0.20176		3.79199	18.1786	2.90509	0.15453
2.86473	15.5849	2.89154	0.17915		1.2681	6.21988	2.98199	0.26625		2.01259	8.56341	4.08116	0.33073		3.555	18.4315	2.51503	0.13378
2.94844	15.5879	2.47904	0.1536		1.17089	6.3265	2.72574	0.24337		2.1465	10.2549	3.09626	0.25091		3.72433	18.5092	2.20559	0.11732
3.08223	16.0862	1.96991	0.12205		1.11357	6.39191	2.62853	0.23469		2.18882	11.038	2.21781	0.17973		3.73026	19.1008	1.89189	0.10063
2.99162	16.5083	1.63304	0.10118		1.22217	6.49598	2.41066	0.21524		2.34268	11.3402	1.79737	0.14565		4.00709	19.0711	1.74302	0.09271
3.24574	16.9729	1.10994	0.06877		1.0725	6.59816	2.33703	0.20866		2.2436	10.9142	2.12988	0.1726		3.78023	18.9152	1.76372	0.09381
3.29958	17.0822	0.81262	0.05035		1.24449	6.4556	2.52972	0.22587		2.14919	10.9141	1.98389	0.16077		3.88164	18.8552	1.77123	0.09421
3.47616	16.78	0.95242	0.05901		1.02681	6.45448	2.5885	0.23112		2.09319	10.5207	2.34388	0.18994		3.79177	19.0706	1.4555	0.07742
3.33486	16.5323	1.09003	0.06754		1.08086	6.31787	2.73215	0.24394		1.96566	10.2795	2.81436	0.22807		3.64225	18.5944	1.95014	0.10373
3.21859	16.4532	1.30055	0.08058		1.13126	6.48718	2.61826	0.23377		1.95338	9.16063	3.65843	0.29647		3.80016	18.407	2.02399	0.10766
3.34592	16.8355	0.85448	0.05294		1.1389	6.49436	2.56587	0.2291		1.99958	9.65582	3.42548	0.27759		3.73608	18.3368	1.94086	0.10324
3.21064	16.7952	0.70524	0.04369		1.15863	6.38743	2.6645	0.2379		2.02634	10.1593	2.89564	0.23465		3.55687	18.1287	2.09984	0.11169
3.32594	17.0118	0.57521	0.03564		1.12456	6.41336	2.67544	0.23888		1.9121	9.60887	3.01521	0.24434		3.62485	18.0473	2.04652	0.10886
3.31482	16.7968	0.61021	0.03781		1.04281	6.59076	2.50184	0.22338		1.8861	8.71603	3.18427	0.25804		3.62119	17.9028	1.82428	0.09704
1.20304	7.35173	13.1523	0.81489		1.06327	6.33839	3.00864	0.26863		1.72326	7.87182	3.18244	0.2579		3.40411	17.7136	2.0751	0.11038
1.16983	6.64845	13.6008	0.84267		1.02439	6.14855	3.12854	0.27933		1.70749	8.02455	3.15906	0.256		3.51842	17.8281	1.97519	0.10506
1.13304	6.81555	13.2677	0.82204		1.11335	5.98438	3.24694	0.28991		1.76497	9.10554	3.61042	0.29258		3.43972	18.0589	1.61251	0.08577
0.9913	7.07205	12.8247	0.79459		1.09734	5.77095	3.41291	0.30472		1.83781	8.62732	3.46059	0.28044		3.4506	18.1333	1.30036	0.06917
1.12613	7.5539	12.2572	0.75943		1.00258	5.95	3.52022	0.31431		1.69237	8.44422	2.97504	0.24109		3.39926	17.9364	1.24512	0.06623
1.07663	8.17742	11.734	0.72701		1.0858	5.96047	3.4712	0.30993		1.81065	7.78215	3.20787	0.25996		3.57424	18.1871	1.00816	0.05363
1.17393	8.55467	11.0576	0.6851		0.95643	5.86669	3.46276	0.30918		1.55072	8.06419	3.36649	0.27281		3.4184	18.2999	0.72292	0.03845
1.30052	9.53693	10.0395	0.62203		0.98293	5.85909	3.63984	0.32499		1.43142	8.1367	2.9455	0.2387		3.5839	18.349	0.64366	0.03424
1.3553	10.4337	8.97617	0.55614		1.14186	5.60019	3.90704	0.34884		1.3511	7.28729	2.99435	0.24265		3.55486	18.5107	0.27351	0.01455
1.39762	11.34	8.31244	0.51502		1.08437	5.80407	3.8656	0.34514		1.37072	5.20777	2.58836	0.20975		3.60407	18.392	0.33274	0.0177
1.73017	12.6703	6.97898	0.4324		1.0722	5.68767	3.97385	0.35481		1.20548	6.00492	2.4309	0.19699		3.57606	18.6094	0.08681	0.00462
1.55676	13.1965	6.34031	0.39283		1.3198	5.96676	4.00067	0.3572		1.49676	6.10051	2.02616	0.16419		3.59324	18.4562	0.18824	0.01001
1.89388	13.6709	5.49732	0.3406		1.27594	5.97755	4.13048	0.36879		1.60896	7.65346	2.68793	0.21782		3.49669	18.9695	-0.53557	-0.02849
1.96957	13.8793	5.4665	0.33869		1.336	5.97496	4.10321	0.36636		1.6569	7.38889	2.96381	0.24018		3.52105	18.4516	-0.16036	-0.00853
2.24453	14.271	5.08804	0.31524		1.42997	5.87072	4.26684	0.38097		1.71698	8.44728	2.99656	0.24283		3.47612	17.7784	0.36869	0.01961
2.15282	14.0144	5.36143	0.33218		1.4568	5.96165	3.88739	0.34709		1.4888	7.93553	2.96468	0.24025		3.4278	17.3977	0.62204	0.03309
2.33333	13.6702	5.62296	0.34839		1.49283	6.20661	3.73878	0.33382		1.49537	6.70445	2.70963	0.21958		3.77878	18.8389	2.10624	0.11203
2.43626	13.5199	5.74845	0.35616		1.46083	6.45242	3.66674	0.32739		1.59601	6.62065	2.85263	0.23117		3.77137	18.614	2.36073	0.12557
2.53172	13.7847	5.49748	0.34061		1.48986	7.14148	3.2786	0.29273		1.91054	8.432	2.65684	0.2153		3.70451	18.2471	3.0165	0.16045
2.55164	14.0713	5.33554	0.33058		1.69742	7.5721	3.16899	0.28295		1.9132	8.92335	3.18001	0.2577		3.6428	18.2331	3.26806	0.17383
2.57679	14.224	5.17077	0.32037		1.68844	8.07287	2.8221	0.25197		1.95903	9.78199	3.19119	0.25861		3.54495	18.0144	3.36618	0.17905
2.53169	14.4116	5.09265	0.31553		1.68886	7.89819	2.98063	0.26613		2.02705	8.76253	3.18376	0.258		3.59182	17.6862	3.63812	0.19352
2.66204	14.614	4.62962	0.28684		1.86209	8.63755	2.30739	0.20602		2.03066	10.6269	2.91728	0.23641		3.34204	17.8556	3.64498	0.19388
2.6834	15.1035	3.99667	0.24763		1.76465	8.66675	2.28286	0.20383		2.18083	9.92283	3.81703	0.30932		3.38743	17.5847	3.71994	0.19787
2.92274	15.0415	3.65118	0.22622		1.73618	9.00105	2.06661	0.18452		2.21221	10.571	3.74876	0.30379		3.46931	18.1053	3.3098	0.17605
2.88851	15.7821	2.81818	0.17461		1.80163	9.54991	1.73277	0.15471		1.89777	10.5923	3.25557	0.26382		3.51143	17.9413	3.3984	0.18077
3.09572	15.6883	2.72259	0.16869		1.83763	9.71432	1.55527	0.13886		1.83184	9.34928	3.22603	0.26143		3.64516	17.993	3.18511	0.16942
3.00508	15.8089	2.40494	0.14901		1.67926	10.0409	1.37199	0.1225		1.59788	9.4791	3.5233	0.28552		3.4601	17.8301	3.29944	0.1755
3.00943	16.0752	1.96666	0.12185		1.90744	10.1748	1.41961	0.12675		1.63023	8.43247	2.78013	0.22529		3.66496	18.0218	3.1684	0.16853
3.29395	17.03	1.14846	0.07116		2.07944	10.1715	1.45359	0.12978		2.03598	7.39359	1.76692	0.14319		3.50531	18.2071	2.73083	0.14526
3.13332	16.9264	1.0239	0.06344		1.9889	10.4149	1.1758	0.10498		2.4323	8.90162	1.8989	0.15388		3.71757	18.7664	2.25851	0.12013
3.23754	17.1669	0.80527	0.04989		1.99498	10.525	1.26604	0.11304		2.52708	12.4546	0.60635	0.04914		3.64751	19.0824	1.88879	0.10047
3.24368	16.6828	1.08178	0.06702		1.95485	10.6283	1.23164	0.10997		2.18378	12.2615	1.14853	0.09307		3.776	18.8683	2.05825	0.10948
3.3765	16.637	1.13935	0.07059		2.12009	10.9384	0.93384	0.08338		1.84821	10.1297	1.27538	0.10335		3.81537	19.5343	1.55937	0.08295
3.26087	16.7916	0.95382	0.0591		2.00326	11.1747	0.83481	0.07454		2.17111	9.76014	1.83884	0.14901		3.89112	19.3894	1.49732	0.07964
3.25599	16.7735	0.90125	0.05584		2.21659	11.2643	0.80089	0.07151		1.83782	10.8235	2.28181	0.18491		3.76743	19.0242	1.68778	0.08978
3.39966	16.685	0.90096	0.05582		2.22505	11.6206	0.50041	0.04468		1.8501	8.33015	4.05733	0.3288		3.87504	19.135	1.66729	0.08869
3.2577	16.9954	0.57953	0.03591		2.01166	11.728	0.50286	0.0449		2.00658	9.57334	3.17757	0.2575		3.82105	18.8284	1.96456	0.1045
3.30274	16.8448	0.59436	0.03683		2.21011	11.9024	0.44278	0.03953		2.08008	10.3826	2.49948	0.20255		3.75179	18.9109	1.68269	0.0895
3.30052	16.7743	0.57146	0.03541		2.19627	12.3848	0.18236	0.01628		2.19075	10.7665	1.83851	0.14899		3.8453	18.9643	1.66771	0.08871
1.2771	8.93385	11.5116	0.71324		2.1957	11.981	0.67736	0.06048		2.08865	10.9715	1.88215	0.15252		3.70335	18.4064	1.94742	0.10359
1.20577	8.6437	11.6642	0.72269		2.0791	12.2909	0.36494	0.03258		2.14328	10.6415	2.06453	0.1673		3.57338	18.1105	2.12383	0.11297
1.36117	9.8276	10.165	0.6298		2.08178	12.1561	0.60499	0.05402		2.04712	10.3688	2.55782	0.20728		3.73086	18.2748	1.89786	0.10095
1.29922	10.128	9.82033	0.60845		2.02372	12.2626	0.45775	0.04087		1.86146	9.83442	2.88544	0.23383		3.50728	18.1414	1.66283	0.08845
1.44961	10.5831	9.07174	0.56207		2.10329	12.0256	0.75391	0.06731		1.88884	8.25351	3.26634	0.2647		3.43714	17.7082	2.0979	0.11159
1.41632	11.7172	8.25574	0.51151		2.11296	12.1111	0.80882	0.07222		1.97355	9.45663	3.05619	0.24767		3.51265	18.1779	1.65314	0.08793
1.6174	12.0235	7.59503	0.47057		1.92903	12.3916	0.67324	0.06011		1.97728	10.0105	2.56493	0.20786		3.43787	17.9795	1.66982	0.08882
1.71332	13.1417	6.4807	0.40153		2.05382	11.9906	1.20389	0.10749		2.06205	9.33081	2.81549	0.22816		3.5623	18.1275	1.25776	0.0669
1.84494	13.5836	5.75957	0.35685		2.01753	11.9152	1.46069	0.13042		1.95838	9.49393	3.13921	0.25439		3.45227	18.2241	1.03511	0.05506
1.82997	13.9718	5.65915	0.35063		2.21426	12.1607	1.37889	0.12312		1.96743	8.91054	3.09469	0.25078		3.47416	18.302	0.85989	0.04574
2.22528	14.5294	4.94805	0.30657		1.4174	7.39958	2.66834	0.23824		1.77639	8.29711	3.23693	0.26231		3.50974	18.3779	0.67766	0.03605
2.03182	14.485	5.11076	0.31665		1.36256	7.0561	2.73774	0.24444		1.82274	8.95007	3.15661	0.2558		3.58548	18.6071	0.35132	0.01869
2.29887	14.7184	4.5511	0.28198		1.36272	6.84224	2.63637	0.23539		1.92855	8.97504	2.88634	0.2339		3.53589	18.7058	0.18816	0.01001
2.29918	14.443	4.9645	0.30759		1.38976	6.3098	2.66624	0.23806		1.76003	8.51166	2.76839	0.22434		3.71407	18.3784	0.29047	0.01545
2.42735	14.7905	4.63407	0.28712		1.26069	6.02648	2.51023	0.22413		1.81022	8.54405	2.61741	0.21211		3.58324	18.7113	-0.1053	-0.0056
2.43102	14.4025	4.96694	0.30774		1.29325	5.75336	2.77541	0.2478		1.59179	7.6592	3.32625	0.26955		3.72266	18.4975	0.09977	0.00531
2.55371	14.0616	5.14925	0.31904		1.16452	5.90437	2.78057	0.24827		1.31018	6.72869	3.0458	0.24682		3.52603	19.0454	-0.68726	-0.03656
2.60478	14.2653	5.12045	0.31725		1.28396	6.03325	2.85958	0.25532		1.67301	7.42263	2.83001	0.22934		3.59525	18.3752	-0.11816	-0.00628
2.62189	14.331	4.99182	0.30928		1.28433	5.9718	2.76819	0.24716		1.5674	6.33216	2.96939	0.24063		3.42716	18.0612	0.09622	0.00512
2.76702	14.4889	5.00276	0.30996		1.11319	6.20593	2.53309	0.22617		1.33196	6.89748	2.56769	0.20808		3.48793	17.3734	0.591	0.03144
2.69507	14.5548	4.71969	0.29242		1.11914	6.36651	2.38393	0.21285		1.38105	5.84936	2.27428	0.1843		3.86288	19.4165	1.509	0.08027
2.85846	14.8003	4.45534	0.27604		1.10085	6.42121	2.30039	0.20539		1.57369	6.67261	2.7	0.2188		3.80056	18.8132	2.20191	0.11712
2.83391	15.0514	4.06288	0.25173		1.20044	6.34019	2.42078	0.21614		1.60952	7.60911	2.87946	0.23334		3.73227	18.4313	2.76879	0.14728
2.84788	14.9986	3.9218	0.24299		1.08559	6.49185	2.35935	0.21066		1.70483	8.00668	2.97695	0.24124		3.62927	18.5737	2.77289	0.14749
3.02823	15.5207	3.07949	0.1908		0.99284	6.56295	2.28532	0.20405		1.7345	8.08975	2.90497	0.23541		3.61261	18.3803	3.06724	0.16315
3.03144	16.0607	2.35134	0.14568		1.09354	6.44188	2.49775	0.22301		1.58779	6.57153	2.64934	0.21469		3.66286	17.9891	3.27653	0.17428
3.14844	16.1416	2.01199	0.12466		1.05152	6.5073	2.34638	0.2095		1.72048	6.23569	2.86991	0.23257		3.43937	18.1732	3.22982	0.1718
3.18914	16.2531	1.81308	0.11233		1.17453	6.43279	2.39909	0.2142		1.97462	7.82581	3.38186	0.27406		3.44728	18.0235	3.22319	0.17145
3.04004	16.7431	1.37842	0.0854		1.06244	6.17135	2.71464	0.24238		1.97404	10.2019	2.66249	0.21576		3.52724	17.9535	3.38544	0.18008
3.2751	17.1199	0.88278	0.05469		0.96532	6.56001	2.40913	0.2151		2.01024	9.82466	2.98175	0.24163		3.42155	18.0266	3.35937	0.17869
3.19453	16.992	1.07422	0.06656		1.03949	6.08419	3.07949	0.27495		2.13835	8.84694	3.2425	0.26276		3.65964	18.0695	2.93099	0.1559
3.28851	16.9943	0.99788	0.06183		1.05045	6.30586	2.81595	0.25142		1.88641	10.466	3.11408	0.25236		3.63648	17.7282	3.01059	0.16014
3.24596	16.8659	0.9883	0.06123		1.12776	6.09751	2.97693	0.2658		2.18509	9.90224	3.467	0.28096		3.7377	18.5269	2.45384	0.13052
3.30148	16.9268	0.80241	0.04972		1.1196	5.50402	3.55241	0.31718		2.12747	10.7554	3.32635	0.26956		3.67285	18.6319	2.27305	0.12091
3.16043	16.5644	1.0853	0.06724		1.0446	5.44956	3.77701	0.33723		1.96813	9.89774	3.38902	0.27464		3.79539	19.4301	1.50886	0.08026
3.23449	16.7779	0.78251	0.04848		1.06607	5.52853	3.68571	0.32908		1.85123	9.01548	3.26319	0.26444		3.75499	19.4555	1.48399	0.07894
3.42789	16.6962	0.89107	0.05521		1.12391	5.83215	3.51697	0.31401		1.60162	9.29091	3.02105	0.24482		3.82888	19.2573	1.46067	0.07769
3.0984	16.9973	0.57471	0.03561		1.05289	5.61197	3.65353	0.32621		1.78194	7.92928	2.16529	0.17547		3.82719	19.5896	1.37641	0.07321
3.25682	16.6807	0.75617	0.04685		1.05625	5.44184	3.86721	0.34529		2.17416	8.93372	1.77154	0.14356		3.85858	19.2927	1.69228	0.09001
3.21235	16.8658	0.47964	0.02972		1.11028	5.73247	3.66767	0.32747		2.36619	11.0748	1.63085	0.13216		3.7212	18.9263	1.83022	0.09735
1.56397	12.2678	7.93773	0.4918		1.19263	5.66414	3.81992	0.34106		2.44713	12.3804	0.96146	0.07791		4.0283	18.9479	1.92565	0.10243
1.52518	12.1671	8.36658	0.51838		1.28977	5.66373	4.10712	0.36671		2.30289	11.9413	1.04012	0.08429		3.75038	19.0889	1.74573	0.09286
1.6643	13.5835	6.3534	0.39364		1.27778	5.9953	3.90244	0.34843		1.91613	10.6451	1.47475	0.11951		3.80542	18.9209	1.74174	0.09265
1.63566	13.3398	6.63432	0.41105		1.52795	5.78427	4.16596	0.37196		2.20867	9.6932	1.89608	0.15365		3.76077	18.5775	1.88826	0.10044
1.89683	13.6253	5.83005	0.36122		1.54717	6.04751	4.002	0.35732		1.89051	9.60725	2.49442	0.20214		3.85841	18.4608	1.78286	0.09483
1.9028	14.1007	5.6551	0.35038		1.52702	5.95786	3.70554	0.33085		1.93351	9.02972	3.57997	0.29011		3.61193	18.3721	1.87589	0.09978
2.05992	14.1557	5.427	0.33625		1.51942	6.45676	3.4146	0.30487		1.91202	8.73714	3.74078	0.30314		3.68584	17.9984	2.01483	0.10717
2.12002	14.4128	5.14479	0.31876		1.42115	6.69069	3.36244	0.30022		2.126	9.86236	2.78791	0.22592		3.56172	18.0734	1.82258	0.09695
2.18287	14.7621	4.6134	0.28584		1.64992	7.02811	3.32986	0.29731		2.1887	10.9469	1.85483	0.15031		3.57983	18.4425	1.45567	0.07743
2.19347	14.7696	4.87856	0.30226		1.65008	7.77219	2.79743	0.24977		2.12887	10.7142	2.31474	0.18758		3.50944	18.1597	1.6721	0.08894
2.61204	15.3771	4.25759	0.26379		1.7954	7.93313	2.81591	0.25142		2.1474	10.6525	2.42889	0.19683		3.50519	18.3493	1.28831	0.06853
2.4219	15.1478	4.41303	0.27342		1.73501	7.8326	3.008	0.26857		2.09808	10.4627	2.62684	0.21287		3.6184	18.5197	1.02549	0.05455
2.63843	15.1019	4.21677	0.26126		1.79077	8.45394	2.38152	0.21264		1.9648	9.91154	2.80846	0.22759		3.4549	18.6028	0.63335	0.03369
2.55852	14.96	4.39289	0.27217		1.80557	8.60759	2.37002	0.21161		2.00492	8.88606	2.98986	0.24229		3.54117	18.7426	0.56077	0.02983
2.59876	14.9615	4.43095	0.27453		1.62377	9.20479	1.85807	0.1659		1.87671	8.89635	3.27209	0.26516		3.49772	18.5283	0.48458	0.02578
2.56145	14.4629	5.03197	0.31177		1.79942	9.52479	1.57989	0.14106		1.9157	9.6813	2.73172	0.22137		3.56427	18.9078	0.054	0.00287
2.67855	14.6872	4.6372	0.28731		1.76633	9.83909	1.37397	0.12268		2.01624	9.0252	2.77022	0.22449		3.55513	18.9385	-0.02164	-0.00115
2.64121	15.1113	4.37747	0.27122		1.80742	10.0228	1.19536	0.10673		2.03925	9.88826	2.8716	0.23271		3.66339	18.6572	-0.00361	-0.000192109
2.77907	14.9871	4.43627	0.27486		1.93285	10.235	1.14299	0.10205		1.95803	9.91991	2.81901	0.22845		3.5841	18.7273	-0.08025	-0.00427
2.83513	14.7675	4.69344	0.2908		1.93652	10.2127	1.3158	0.11748		2.05787	9.61822	2.80922	0.22765		3.77895	18.5192	0.11	0.00585
2.81251	15.1364	4.0698	0.25216		1.88361	10.2769	1.2001	0.10715		1.84961	9.10088	2.887	0.23395		3.43293	18.9831	-0.66234	-0.03523
2.8112	15.1416	4.05359	0.25115		1.80231	10.4232	1.14595	0.10232		1.71604	8.94648	2.84265	0.23036		3.61778	18.3816	-0.2118	-0.01127
2.9709	15.3377	3.63621	0.22529		1.92122	10.4305	1.29728	0.11583		1.66945	8.60166	2.88051	0.23343		3.43459	17.9604	0.22776	0.01211
2.9136	15.7058	3.13498	0.19424		2.02331	10.7601	1.00934	0.09012		1.51867	8.02542	2.78876	0.22599		3.45944	17.0796	0.80212	0.04267
3.07464	16.1312	2.31158	0.14322		2.05339	10.9153	0.99732	0.08905		1.35431	7.70775	3.25667	0.26391		3.83868	19.6751	1.22455	0.06514
3.03219	16.4486	1.81757	0.11261		2.20489	11.0592	0.95767	0.08551		1.13616	6.3053	2.9157	0.23628		3.80864	19.028	1.97465	0.10503
3.13947	16.6438	1.49443	0.09259		2.1777	11.4768	0.65895	0.05883		1.52744	5.76047	2.91548	0.23626		3.72876	19.04	2.12873	0.11323
3.23542	16.8147	1.22192	0.07571		2.0214	11.6835	0.46361	0.04139		1.51497	7.3402	3.13575	0.25411		3.62334	18.6493	2.69656	0.14343
3.17405	16.7195	1.31123	0.08124		2.09045	11.8208	0.36235	0.03235		1.42754	7.11213	2.84711	0.23072		3.65835	18.6564	2.67173	0.14211
3.32948	16.9546	1.00252	0.06211		2.10386	12.1721	0.22452	0.02005		1.27561	6.50794	2.77285	0.2247		3.73427	18.6486	2.78512	0.14814
3.16312	16.928	1.06414	0.06593		2.24829	11.859	0.74919	0.06689		1.42656	5.28579	2.78633	0.2258		3.51098	18.3577	3.13942	0.16699
3.26191	16.8405	0.99751	0.0618		2.00953	12.3506	0.3069	0.0274		1.35559	6.891	2.83399	0.22966		3.6265	18.6821	2.52139	0.13412
3.28217	16.7064	1.09591	0.0679		2.03066	12.3496	0.39229	0.03503		1.47835	7.38442	2.86733	0.23236		3.65189	18.8381	2.62794	0.13978
3.27846	16.7449	0.99648	0.06174		1.92777	12.1087	0.57926	0.05172		1.529	7.82466	3.03146	0.24566		3.59689	18.5685	2.609	0.13878
3.17325	16.9235	0.83539	0.05176		2.06663	12.1798	0.59359	0.053		1.62858	7.8227	2.81728	0.2283		3.72936	18.8205	2.19371	0.11669
3.17201	16.7918	0.794	0.04919		2.14501	12.2214	0.65033	0.05806		1.81972	8.23193	3.01575	0.24439		3.76679	18.6144	2.33535	0.12422
3.29935	16.783	0.82943	0.05139		2.08109	12.2801	0.77309	0.06903		1.8972	8.14445	3.11183	0.25217		3.85949	19.0457	1.94404	0.10341
3.12078	16.6521	0.75193	0.04659		1.97964	11.969	1.10781	0.09891		1.89403	10.0843	2.59647	0.21041		3.69617	19.0909	1.8596	0.09892
3.33379	16.8012	0.78148	0.04842		2.08121	12.023	1.38206	0.1234		1.94769	9.55833	2.82503	0.22893		3.97879	19.3239	1.58949	0.08455
3.21029	16.9342	0.45223	0.02802		1.99104	12.2115	1.33223	0.11895		1.9155	9.87406	3.08099	0.24968		3.82796	19.3827	1.48342	0.07891
1.93894	15.1096	4.7845	0.29644		1.37784	7.38447	2.34568	0.20944		1.78066	9.51055	3.25848	0.26406		3.8001	19.5194	1.45963	0.07764
1.99778	14.3621	6.10831	0.37846		1.22949	6.77011	2.7309	0.24383		1.80981	9.29422	3.53083	0.28613		3.72606	19.1134	1.82937	0.09731
2.10158	15.1273	4.4765	0.27735		1.19902	6.58479	2.74239	0.24486		2.09504	10.4056	2.8998	0.23499		3.86108	18.9964	2.01426	0.10714
2.05976	14.8943	5.12883	0.31777		1.27103	6.313	2.54593	0.22731		2.03051	10.0277	3.14855	0.25515		3.80661	18.9494	2.01378	0.10712
2.27711	15.292	4.36312	0.27033		1.15537	6.01971	2.49483	0.22275		1.79432	9.3061	2.93199	0.2376		3.85714	18.8745	2.02745	0.10784
2.32292	14.9911	4.9723	0.30807		1.21241	5.73727	2.59043	0.23129		1.56735	8.31195	2.8341	0.22967		3.7622	19.1013	1.70144	0.0905
2.4144	14.9786	4.38227	0.27152		1.26535	5.94352	2.48442	0.22182		1.79731	7.9391	2.38283	0.1931		3.90093	19.553	1.33846	0.07119
2.53336	15.1182	4.61486	0.28593		1.21464	5.85385	2.68747	0.23995		2.03441	8.96799	2.00735	0.16267		3.76833	18.6654	1.82024	0.09682
2.448	15.5491	3.68133	0.22809		1.23403	5.74489	2.69002	0.24018		2.10038	10.5599	1.15266	0.09341		3.78788	18.7434	1.5936	0.08477
2.69427	15.2396	4.28464	0.26547		1.10154	5.91844	2.56624	0.22913		2.353	11.6137	1.01324	0.08211		3.63228	18.4989	1.82012	0.09681
2.69497	15.3971	3.88341	0.24061		1.02471	6.06676	2.42258	0.2163		2.20715	11.7745	1.23886	0.10039		3.7469	18.3133	1.92058	0.10216
2.70106	15.281	4.1697	0.25835		0.98185	6.33397	2.0291	0.18117		1.90024	10.4231	1.59444	0.12921		3.56764	18.1741	1.73964	0.09253
2.8309	15.2274	3.73756	0.23157		1.0187	6.1108	2.38041	0.21254		2.14669	10.3086	1.72524	0.13981		3.50972	18.5487	1.25879	0.06696
2.67465	14.9687	4.29865	0.26633		1.14283	6.11574	2.34918	0.20975		1.95217	10.3585	2.48151	0.2011		3.64548	18.5312	1.32576	0.07052
2.69867	15.1906	4.05925	0.2515		1.02368	6.25908	2.4988	0.22311		1.9364	9.39017	3.33721	0.27044		3.50278	18.2177	1.37288	0.07303
2.56609	14.9154	4.52811	0.28055		1.06428	6.48581	2.23298	0.19937		1.97563	8.75018	3.55796	0.28833		3.67082	18.5624	0.936	0.04979
2.75476	15.246	4.24914	0.26327		1.00171	6.36702	2.39518	0.21386		2.10581	9.31113	3.2135	0.26041		3.4221	18.6034	0.67129	0.03571
2.72218	15.0499	4.54315	0.28148		1.12982	6.51601	2.14914	0.19189		2.04002	10.9288	1.9935	0.16155		3.5436	18.467	0.64131	0.03411
2.78776	15.162	4.15896	0.25768		1.03429	6.14726	2.57964	0.23032		2.0504	10.7429	2.3254	0.18844		3.53268	18.85	0.20803	0.01107
2.87595	15.2069	4.1191	0.25521		0.92822	6.42055	2.38344	0.21281		2.1382	10.5912	2.60199	0.21086		3.62371	18.9356	-0.06706	-0.00357
2.87191	15.3464	3.70149	0.22934		1.05521	5.84144	2.96751	0.26496		1.8563	11.0572	2.14386	0.17373		3.54448	18.5866	0.25643	0.01364
2.90088	15.4684	3.40322	0.21086		0.90109	6.13633	2.7991	0.24992		1.91347	9.40238	3.55882	0.2884		3.64953	18.5871	0.11948	0.00636
3.03929	15.8394	2.88722	0.17889		1.09106	5.81538	3.18378	0.28427		2.023	10.1042	2.82227	0.22871		3.57994	18.3667	0.23431	0.01246
3.07395	16.1601	2.38578	0.14782		0.93737	5.51784	3.27555	0.29246		1.65682	9.01189	3.03168	0.24568		3.83505	18.6983	-0.26389	-0.01404
3.11454	16.4933	1.80263	0.11169		0.98223	5.57411	3.41072	0.30453		1.79745	8.68913	2.9624	0.24007		3.52226	18.6778	-0.41307	-0.02197
3.06296	16.6604	1.59655	0.09892		0.98049	5.29019	3.80769	0.33997		1.8441	8.66182	2.94455	0.23862		3.55004	18.1215	0.04384	0.00233
3.16387	16.8065	1.38369	0.08573		1.10774	5.76712	3.2947	0.29417		1.98355	9.18865	2.88459	0.23376		3.3277	17.7775	0.20851	0.01109
3.28905	16.8294	1.21819	0.07548		1.09704	5.71655	3.46655	0.30951		1.93311	9.71989	2.74571	0.2225		3.43764	17.2028	0.66393	0.03532
3.30026	16.8325	1.12241	0.06954		1.0618	5.6191	3.48177	0.31087		1.99329	9.46165	2.85075	0.23102		3.78314	19.2119	1.65039	0.08779
3.35829	16.8927	1.06482	0.06597		1.08679	5.76817	3.57405	0.31911		1.72161	9.07083	2.9036	0.2353		3.79348	19.3532	1.58571	0.08435
3.21167	16.7891	1.22016	0.0756		1.25409	5.7613	3.64238	0.32521		1.5871	8.39318	3.07091	0.24886		3.73459	19.1796	1.96177	0.10435
3.21645	16.9275	0.87641	0.0543		1.25203	5.96138	3.61078	0.32239		1.4046	7.31182	3.10405	0.25154		3.75644	18.6713	2.46634	0.13119
3.27608	16.6005	1.09445	0.06781		1.29044	6.09571	3.5907	0.3206		1.22997	6.51176	2.81429	0.22806		3.59917	18.5146	2.66374	0.14169
3.42273	16.6316	1.09678	0.06795		1.52962	5.96223	3.78398	0.33786		1.08809	5.84951	3.03623	0.24605		3.64156	18.776	2.63523	0.14017
3.22329	16.6186	1.1255	0.06973		1.40541	5.98969	3.82908	0.34188		1.21126	5.28037	2.72686	0.22098		3.60129	19.0103	2.51065	0.13355
3.27198	16.8522	0.63276	0.0392		1.5359	6.24002	3.43676	0.30685		1.57705	4.91628	2.29955	0.18635		3.5777	18.8111	2.24722	0.11953
3.21879	16.6946	0.85096	0.05272		1.48003	6.62132	3.49955	0.31246		1.42215	7.27223	3.04678	0.2469		3.78077	18.4915	2.61287	0.13898
3.11228	16.8511	0.53414	0.03309		1.45481	6.9397	3.1087	0.27756		1.46807	6.2414	2.81591	0.22819		3.75956	18.8785	2.16168	0.11498
3.29622	16.7518	0.85844	0.05319		1.58499	7.23969	2.92327	0.26101		1.24277	5.56672	2.88958	0.23416		3.6694	18.768	2.14811	0.11426
3.22902	17.2787	0.05909	0.00366		1.60967	7.79127	2.6897	0.24015		1.37455	5.52404	2.13987	0.17341		3.76084	19.0634	1.71798	0.09138
2.40599	15.9552	3.83385	0.23754		1.69848	7.95082	2.62081	0.234		1.28413	6.33233	2.60166	0.21083		3.99193	18.7174	2.31854	0.12333
2.30536	15.5855	4.85695	0.30093		1.6646	8.12676	2.53903	0.2267		1.47025	5.64904	2.31082	0.18726		3.75312	19.0108	1.86852	0.09939
2.4982	15.9265	3.72717	0.23093		1.78717	8.8143	1.9698	0.17588		1.46995	6.63444	2.63159	0.21326		3.98073	19.226	1.6501	0.08777
2.39359	15.6986	4.44308	0.27528		1.6655	8.69399	2.12219	0.18948		1.69832	7.55512	2.68543	0.21762		3.73148	19.1282	1.81255	0.09641
2.59604	15.6616	3.82519	0.237		1.69919	9.37621	1.69877	0.15168		1.84778	8.22337	2.76749	0.22427		3.78993	18.9525	2.07174	0.1102
2.58392	15.5584	4.19801	0.2601		1.83441	9.60708	1.40047	0.12504		1.88238	8.65384	2.92804	0.23728		3.74378	19.2684	1.72432	0.09172
2.68954	15.9422	3.57404	0.22144		1.82391	9.70259	1.34204	0.11982		1.86034	9.89227	2.65748	0.21536		3.85415	19.0319	1.92136	0.1022
2.74394	16.0521	3.75029	0.23236		1.74197	9.91294	1.17171	0.10462		1.97429	9.55513	3.00561	0.24357		3.61409	19.3748	1.6567	0.08812
2.70883	16.2107	3.01754	0.18696		1.78131	10.1568	1.13277	0.10114		1.94665	9.52833	3.45009	0.27959		4.00342	19.0772	1.85456	0.09865
2.77738	15.7353	3.77061	0.23362		1.83612	10.2206	1.17352	0.10478		1.84212	9.60867	3.17796	0.25753		3.83758	19.3786	1.55725	0.08283
2.78319	15.9189	3.23631	0.20051		1.89661	10.0475	1.37342	0.12263		2.01752	9.21437	3.24923	0.26331		3.87626	19.3242	1.73143	0.0921
2.81897	15.7719	3.65176	0.22626		1.82879	10.2805	1.12418	0.10037		2.18158	10.5226	2.6515	0.21487		3.85823	18.8398	1.68933	0.08986
2.8818	15.6887	3.47924	0.21557		1.8652	10.5585	0.99673	0.08899		1.9436	10.4712	3.20205	0.25949		3.86479	18.9367	1.26861	0.06748
2.85418	15.5547	3.7088	0.22979		2.07191	10.4825	1.22017	0.10894		1.84561	10.0648	3.07739	0.24938		3.68386	18.7767	1.44325	0.07677
2.83997	15.7946	3.45951	0.21434		2.02728	10.5925	1.20748	0.10781		1.71464	7.79735	2.86284	0.232		3.65809	18.4267	1.76514	0.09389
2.78128	15.2148	4.11549	0.25499		2.2061	10.9498	0.81909	0.07313		1.91209	8.62528	2.12539	0.17224		3.61017	18.656	1.29748	0.06901
2.92342	15.1545	4.31357	0.26726		2.14152	11.3445	0.68558	0.06121		2.08839	9.27577	1.74867	0.14171		3.60353	18.379	1.53407	0.0816
2.83487	15.2569	4.23059	0.26212		2.0333	11.9414	0.24054	0.02148		1.90809	10.3552	1.62864	0.13198		3.55348	18.6465	1.16673	0.06206
2.93491	15.5271	3.64104	0.22559		2.0799	11.8993	0.35023	0.03127		2.24798	10.5706	1.33374	0.10808		3.60748	18.4807	1.10944	0.05901
2.94867	15.6764	3.37887	0.20935		2.08702	11.9588	0.32417	0.02894		2.12113	11.9234	1.32754	0.10758		3.63645	18.8827	0.63184	0.03361
3.00982	16.154	2.77041	0.17165		2.34491	11.9413	0.67113	0.05992		2.00841	9.67254	1.76358	0.14292		3.57708	18.8834	0.5122	0.02724
2.98531	16.2944	2.42961	0.15053		2.11324	12.163	0.33206	0.02965		2.0879	10.8894	1.84263	0.14932		3.56208	18.4858	0.56948	0.03029
3.03263	16.3354	2.16728	0.13428		2.09373	12.275	0.41715	0.03725		1.90081	10.0504	2.35762	0.19106		3.49395	18.6408	0.30372	0.01616
3.15238	16.5976	1.74199	0.10793		2.02593	11.9648	0.57695	0.05151		1.99515	9.73063	2.69094	0.21807		3.7217	18.7502	0.15168	0.00807
3.15585	16.8843	1.35178	0.08375		2.04499	12.1997	0.58145	0.05192		1.97884	9.85432	2.56877	0.20817		3.57707	18.6732	0.06439	0.00342
3.1848	16.8178	1.40348	0.08696		2.11731	12.0374	0.8601	0.07679		2.07373	9.21209	2.97558	0.24113		3.5896	18.6775	-0.01855	-0.000986669
3.28709	16.7596	1.322	0.08191		2.01759	12.567	0.60317	0.05385		2.15045	10.5125	2.24508	0.18193		3.55298	18.5045	0.09998	0.00532
3.32739	16.8378	1.1438	0.07087		2.16417	12.0523	1.18111	0.10546		2.13246	10.4963	2.36388	0.19156		3.66767	18.7306	-0.24271	-0.01291
3.38783	17.1114	0.8799	0.05452		2.06485	12.2235	1.23595	0.11035		2.04353	10.7962	2.16771	0.17567		3.48392	18.6252	-0.24344	-0.01295
3.39318	16.8267	1.17238	0.07264		2.09817	12.3824	0.98598	0.08803		1.85413	10.3476	2.45381	0.19885		3.54806	17.8131	0.34572	0.01839
3.20899	16.6421	1.23719	0.07665		1.39134	6.78953	2.53771	0.22658		1.86618	8.90343	4.00205	0.32432		3.29579	17.5965	0.2806	0.01493
3.17697	16.6285	1.12113	0.06946		1.2105	6.36843	2.65469	0.23703		1.70352	9.15114	3.188	0.25835		3.35395	17.2071	0.60912	0.0324
3.26805	16.8783	0.9011	0.05583		1.24197	6.54159	2.46452	0.22005		1.6122	7.53751	2.90573	0.23547		3.62074	18.7981	2.06404	0.10979
3.33443	16.8605	0.75838	0.04699		1.27294	6.4593	2.36891	0.21151		1.74254	7.58644	2.58676	0.20962		3.75513	18.911	2.04926	0.109
3.3275	16.6983	0.904	0.05601		1.26204	6.26425	2.22478	0.19864		2.03393	8.48756	2.96173	0.24001		3.74198	18.9087	2.30581	0.12265
3.17524	16.7865	0.73942	0.04581		1.27115	5.93634	2.35466	0.21024		1.84287	8.48304	2.76048	0.2237		3.7107	18.6632	2.70606	0.14394
3.21706	16.795	0.80178	0.04968		1.12133	5.87442	2.46566	0.22015		1.87313	9.2464	2.4386	0.19762		3.45479	18.3503	2.90624	0.15459
3.13651	16.8472	0.54568	0.03381		1.16861	6.01474	2.31351	0.20656		1.83407	9.10922	2.96458	0.24024		3.61982	18.4403	2.76147	0.14689
3.25149	17.1817	0.36587	0.02267		1.16524	5.62566	2.59146	0.23138		1.36925	7.90417	3.05282	0.24739		3.63951	18.4573	2.81711	0.14985
3.3506	17.0544	0.2241	0.01388		1.08027	5.79307	2.58315	0.23064		1.41044	6.99223	3.22059	0.26099		3.62202	18.6471	2.51333	0.13369
2.78103	16.3195	3.56726	0.22102		1.10399	5.98975	2.38894	0.2133		1.29805	6.05677	2.89208	0.23437		3.59876	18.8446	2.33874	0.1244
2.76346	16.2026	4.03405	0.24994		1.05074	6.13599	2.097	0.18723		1.10799	4.90088	2.67599	0.21686		3.83541	19.148	1.81332	0.09645
2.85281	16.6152	3.23322	0.20032		1.12898	6.11723	2.19004	0.19554		1.11277	4.88819	2.46372	0.19965		3.66951	18.785	2.21311	0.11772
2.72741	16.2651	3.7736	0.2338		1.05004	6.0052	2.35196	0.21		1.45089	4.517	1.95377	0.15833		3.73062	19.0774	1.90642	0.10141
2.85348	16.3788	3.16737	0.19624		0.93394	6.55758	2.08686	0.18633		1.46479	6.49009	2.25011	0.18234		3.7766	18.7013	2.06947	0.11008
2.87117	16.2925	3.29322	0.20404		1.02789	6.47405	2.10925	0.18833		1.26575	6.9621	2.50803	0.20324		3.73221	18.9523	1.74556	0.09285
2.94106	16.3454	3.06069	0.18963		0.94667	6.5322	2.16803	0.19357		1.35296	6.15244	2.66763	0.21618		3.87852	19.0222	1.61195	0.08574
3.02334	16.3552	3.14828	0.19506		1.13216	6.47535	2.23523	0.19957		1.48734	5.61469	2.73347	0.22151		3.85118	19.1845	1.65399	0.08798
2.90813	16.3814	2.92007	0.18092		0.93707	6.28937	2.48863	0.2222		1.45651	6.07704	2.53276	0.20525		3.78334	18.9846	2.07272	0.11025
2.99545	15.9962	3.32151	0.20579		1.06631	6.18877	2.53269	0.22613		1.473	6.58529	2.51893	0.20413		3.72365	19.4957	1.46495	0.07792
2.90998	16.2064	2.86743	0.17766		1.03044	5.63709	3.09343	0.2762		1.6361	5.81243	2.1366	0.17314		3.76575	19.2957	1.63968	0.08722
2.92725	15.9978	3.38099	0.20948		1.06631	6.19296	2.58075	0.23042		1.44977	7.32166	2.33297	0.18906		3.75728	19.3724	1.689	0.08984
2.95411	16.2969	2.85984	0.17719		1.09082	5.78787	3.12645	0.27915		1.62205	6.88197	2.1887	0.17737		3.97455	19.3701	1.44825	0.07703
2.90358	15.9129	3.33414	0.20658		1.04894	5.63569	3.21465	0.28702		1.79937	8.2612	2.14109	0.17351		3.82647	19.5819	1.20433	0.06406
2.89698	16.0079	3.15173	0.19527		1.09933	5.6676	3.26492	0.29151		1.85039	8.85057	2.54696	0.2064		3.91078	19.3736	1.3917	0.07403
2.86975	15.4825	3.83791	0.23779		1.14482	5.04349	3.82703	0.3417		1.82096	9.00982	3.22693	0.2615		3.91982	19.2217	1.33091	0.07079
2.92545	15.5518	3.76196	0.23308		1.10441	5.79779	3.16043	0.28218		1.83326	9.00152	3.22197	0.2611		3.91217	19.3788	0.96899	0.05154
2.99331	15.6539	3.72986	0.23109		1.13782	5.66033	3.39204	0.30286		1.92087	8.98583	3.69042	0.29906		3.74552	19.0588	1.08786	0.05786
2.95953	15.8206	3.24716	0.20119		1.24113	5.81917	3.24605	0.28983		1.85494	10.0567	3.36502	0.27269		3.73944	18.6663	1.22677	0.06525
2.96538	16.2663	2.76604	0.17138		1.19265	5.99889	3.34434	0.2986		1.89712	9.32968	3.40395	0.27585		3.58816	18.6404	1.34531	0.07156
3.14413	16.242	2.49536	0.15461		1.30042	6.03033	3.46448	0.30933		2.05792	10.2701	2.67379	0.21668		3.50145	18.6728	1.1956	0.0636
3.15831	16.5923	2.04226	0.12653		1.35675	6.03116	3.52516	0.31475		1.87017	10.22	2.94629	0.23876		3.62733	18.4565	1.30324	0.06932
3.15644	16.5814	1.77994	0.11028		1.35634	6.09876	3.4096	0.30443		1.61324	9.05345	3.31408	0.26856		3.62342	18.6726	0.72863	0.03876
3.24577	16.7007	1.70954	0.10592		1.53265	5.97409	3.76951	0.33656		1.70186	8.13792	3.02258	0.24494		3.69915	18.897	0.49579	0.02637
3.18095	16.912	1.28267	0.07947		1.49852	6.43066	3.26767	0.29176		1.8603	8.767	2.20778	0.17891		3.55068	19.1082	0.21921	0.01166
3.13691	16.6332	1.33449	0.08268		1.48804	6.52816	3.30637	0.29521		1.97908	9.52136	1.92474	0.15598		3.50778	18.2265	0.79863	0.04248
3.30525	16.9285	1.11098	0.06883		1.45976	6.8072	3.17432	0.28342		1.94099	10.0487	1.37383	0.11133		3.43583	18.6983	0.21552	0.01146
3.31725	17.0695	1.06138	0.06576		1.55902	7.09762	2.85026	0.25449		2.36103	10.4824	1.2773	0.10351		3.73725	18.7554	-0.01065	-0.000566659
3.30792	17.0758	0.93436	0.05789		1.57414	7.39737	2.80388	0.25035		2.18288	12.0328	1.19036	0.09646		3.53393	18.6054	0.04509	0.0024
3.33819	17.0321	0.93371	0.05785		1.64316	8.05697	2.26757	0.20246		2.06563	10.5747	1.83569	0.14876		3.508	18.8783	-0.36031	-0.01917
3.22521	16.6523	1.11248	0.06893		1.72938	8.31494	2.1136	0.18871		2.25114	11.1813	1.91659	0.15532		3.46981	18.1685	0.25893	0.01377
3.30773	16.671	1.15846	0.07178		1.78895	8.52015	2.08044	0.18575		1.77047	10.153	1.91446	0.15514		3.58526	18.3561	-0.06512	-0.00346
3.20935	16.8347	0.84969	0.05264		1.70488	8.79595	1.86338	0.16637		1.99712	9.13083	2.38255	0.19307		3.53897	18.3486	-0.25636	-0.01364
3.2704	17.0861	0.49275	0.03053		1.80051	8.97119	1.8467	0.16488		1.92548	10.0974	2.09541	0.16981		3.50161	17.7005	0.34858	0.01854
3.24127	16.7335	0.87196	0.05403		1.62176	9.43835	1.50821	0.13466		1.92913	9.40842	2.51439	0.20376		3.24834	17.5201	0.37323	0.01985
3.23752	16.9115	0.54738	0.03391		1.76199	9.38018	1.48971	0.13301		2.1233	10.3899	2.01485	0.16328		3.34076	17.0929	0.69642	0.03704
3.1977	16.9917	0.57899	0.03587		1.78824	9.47416	1.35951	0.12138		2.02596	10.3692	2.05867	0.16683		3.66574	18.5986	2.36744	0.12593
3.22339	17.1758	0.3546	0.02197		1.86888	9.6666	1.20377	0.10748		1.926	9.90811	2.55403	0.20697		3.60813	18.5452	2.39762	0.12753
3.24901	17.2864	0.23578	0.01461		1.79591	10.0374	1.03325	0.09225		1.89206	9.8001	2.67278	0.21659		3.5484	18.7225	2.59828	0.13821
3.28017	17.1075	0.27859	0.01726		1.85548	9.66401	1.52729	0.13637		1.95819	8.89632	3.6163	0.29306		3.6406	18.1279	3.1581	0.16798
3.01016	16.6688	3.15637	0.19556		1.95951	9.76678	1.52217	0.13591		1.61969	8.94468	2.83275	0.22956		3.51372	18.3441	3.10237	0.16502
2.96235	16.4593	3.3694	0.20876		1.93406	10.1976	1.07576	0.09605		1.69239	6.93486	2.7261	0.22092		3.56153	18.1868	3.13479	0.16674
3.10233	16.7653	2.96063	0.18343		1.91773	10.2923	1.14209	0.10197		1.76233	8.02442	2.6134	0.21178		3.54007	18.2118	3.07352	0.16348
2.97211	16.791	3.05015	0.18898		2.07977	10.5176	1.10381	0.09855		1.90925	8.17202	2.95538	0.2395		3.54035	18.641	2.39502	0.12739
2.99367	16.6871	2.8896	0.17903		2.1622	10.7187	0.90876	0.08114		1.80603	9.30486	2.51257	0.20361		3.58363	18.8671	2.20505	0.11729
2.99133	17.1986	2.39659	0.14849		2.25472	11.0255	0.77696	0.06937		1.7897	9.20427	2.21587	0.17957		3.70923	18.9107	2.01355	0.1071
3.06634	17.0398	2.37924	0.14741		2.09899	11.6038	0.40833	0.03646		1.68071	8.46593	2.68554	0.21763		3.7843	18.9596	1.81123	0.09634
3.0831	16.6344	2.72301	0.16871		2.07964	11.7808	0.31092	0.02776		1.3918	7.09529	3.12133	0.25294		3.8744	19.0809	1.81821	0.09671
3.10874	16.4414	2.65977	0.16479		1.98576	12.1501	0.02371	0.00212		1.50548	6.77263	3.15491	0.25567		3.84026	19.105	1.74234	0.09268
3.06292	16.327	2.71911	0.16847		2.03449	11.9927	0.16951	0.01513		1.31202	6.09003	2.9831	0.24174		3.93483	18.9135	1.8756	0.09977
2.94066	16.7498	2.38649	0.14786		2.12648	12.1358	0.38407	0.03429		1.0893	5.32025	2.594	0.21021		3.94643	18.9742	1.75136	0.09316
3.00573	16.6102	2.57093	0.15929		2.10977	12.1916	0.17718	0.01582		1.20615	4.66146	2.50114	0.20269		3.79939	19.0619	1.78396	0.09489
3.06596	16.3136	2.71792	0.1684		1.9903	12.2223	0.37097	0.03312		1.55028	5.67974	2.33005	0.18882		3.79657	19.4308	1.59734	0.08496
3.06001	16.3876	2.76843	0.17153		1.98414	11.9936	0.52397	0.04678		1.50115	6.30169	2.78755	0.2259		3.75453	19.0812	1.83233	0.09746
3.09122	16.108	3.06543	0.18993		2.13772	11.892	0.87089	0.07776		1.32765	5.97741	2.74182	0.22219		3.81308	19.3203	1.66446	0.08854
2.88132	15.7041	3.6002	0.22306		2.03957	11.9672	0.96999	0.08661		1.41135	5.51912	2.06597	0.16742		3.76032	19.2784	1.65594	0.08808
2.98966	15.8987	3.37742	0.20926		2.1186	12.3643	0.75732	0.06762		1.60722	6.46284	2.43597	0.1974		4.00518	19.4297	1.27757	0.06796
2.97284	15.9885	3.19493	0.19795		1.99294	12.1552	1.0748	0.09596		1.61738	6.50229	2.56062	0.20751		3.96876	19.6657	1.05645	0.05619
2.97665	16.6187	2.46143	0.1525		2.04691	12.3032	1.05308	0.09403		1.66138	7.58167	2.65743	0.21535		4.07318	19.6174	1.06036	0.0564
3.2333	16.7447	2.04368	0.12662		2.11405	12.0718	1.26522	0.11297		1.76432	7.79864	2.32788	0.18865		3.87769	19.4807	0.97331	0.05177
3.17493	16.6869	1.94387	0.12044		1.31375	6.37307	2.4871	0.22206		1.59226	7.63927	2.99526	0.24273		3.87184	19.51	0.81088	0.04313
3.24981	16.9587	1.55622	0.09642		1.16823	6.14724	2.5406	0.22684		1.68505	6.95467	2.34464	0.19		3.8604	19.2374	0.85395	0.04542
3.35532	16.8738	1.52455	0.09446		1.18954	6.52031	2.34529	0.2094		1.78189	8.51626	2.28812	0.18542		3.85649	18.9142	1.02425	0.05448
3.25705	17.1712	1.12916	0.06996		1.29534	6.2402	2.44643	0.21843		1.89049	8.74305	2.31928	0.18795		3.64482	19.2031	0.56991	0.03031
3.2367	17.1613	1.06118	0.06575		1.28833	6.34587	2.21336	0.19762		1.7201	8.93541	2.99246	0.2425		3.66064	18.745	0.97375	0.0518
3.16759	16.8582	1.28581	0.07967		1.26412	6.09395	2.27767	0.20336		1.78138	8.10129	3.0776	0.2494		3.69728	18.7161	0.9274	0.04933
3.30031	16.8489	1.1835	0.07333		1.15695	6.08036	2.283	0.20384		2.07776	9.1576	3.6054	0.29217		3.68353	18.7388	0.62803	0.03341
3.20593	17.0978	0.94086	0.05829		1.23302	5.91655	2.35133	0.20994		2.02082	9.98709	3.21384	0.26044		3.71783	19.1568	0.20251	0.01077
3.31986	16.9865	0.90718	0.05621		1.12284	5.62734	2.62376	0.23426		1.9644	9.19456	3.2171	0.2607		3.71568	18.6538	0.43813	0.0233
3.18845	16.9139	1.01725	0.06303		1.11192	5.71435	2.60037	0.23218		1.89118	9.52183	2.88057	0.23343		3.57148	18.3617	0.4351	0.02314
3.37144	16.8943	0.99642	0.06174		1.03599	5.82802	2.58296	0.23062		1.73779	9.41787	2.88094	0.23346		3.42909	18.3453	0.56796	0.03021
3.21614	17.0339	0.81149	0.05028		1.07556	6.11257	2.20833	0.19717		1.57762	8.1628	3.07019	0.2488		3.59935	18.4067	0.37477	0.01993
3.20618	17.0611	0.64701	0.04009		1.0453	6.41396	1.949	0.17402		1.66969	8.17815	2.46398	0.19967		3.41702	18.5712	-0.01952	-0.00104
3.3422	16.9927	0.62348	0.03863		0.89546	6.11255	2.23523	0.19957		1.62257	8.58237	2.38196	0.19303		3.50972	17.923	0.23484	0.01249
3.3255	17.0422	0.65254	0.04043		1.01329	6.56382	2.02869	0.18113		1.90412	8.49732	1.91539	0.15522		3.38379	17.5854	0.52302	0.02782
3.23219	17.0835	0.53734	0.03329		0.95471	6.25077	2.26482	0.20222		2.08772	9.32614	1.49994	0.12155		3.36276	18.0091	0.20642	0.01098
3.32747	16.9857	0.59989	0.03717		0.85876	6.73793	1.94567	0.17372		2.19375	10.9695	1.39684	0.1132		3.47301	17.9552	0.09596	0.0051
3.28681	17.5363	0.08351	0.00517		1.02811	6.52348	2.19691	0.19615		2.27821	11.8296	1.48818	0.1206		3.41335	17.568	0.44547	0.0237
3.27018	17.534	-0.01088	-0.000674154		1.09673	6.282	2.33934	0.20887		2.10349	11.5531	2.03176	0.16465		3.24358	17.473	0.33187	0.01765
3.32205	17.5995	-0.16376	-0.01015		1.00151	6.0867	2.55573	0.22819		2.13076	11.1463	1.90093	0.15405		3.36091	17.0521	0.79995	0.04255
3.16643	17.1677	2.67613	0.16581		1.02544	5.60755	2.95363	0.26372		1.79451	10.2831	2.04693	0.16588		3.47134	18.1806	2.8191	0.14995
3.19789	17.1186	2.48383	0.15389		1.04957	6.05076	2.59593	0.23178		1.76225	8.06047	2.3908	0.19374		3.59502	18.0865	3.01332	0.16028
3.22334	16.8548	2.60743	0.16155		1.14106	5.83617	3.02787	0.27035		1.95484	9.56512	2.35104	0.19052		3.69022	18.0414	3.40019	0.18086
3.16877	17.2313	2.29477	0.14218		0.96239	5.80015	3.04813	0.27215		1.86127	9.28379	2.54411	0.20617		3.55794	17.9862	3.43988	0.18297
3.12144	17.4892	1.9637	0.12167		1.10149	5.65641	3.23997	0.28928		1.90866	9.82468	2.22162	0.18003		3.5022	18.1517	3.12088	0.166
3.14146	17.0977	2.41421	0.14958		1.06408	5.28317	3.53543	0.31566		1.83245	10.0066	2.40038	0.19452		3.57543	18.1502	2.85387	0.1518
3.16613	17.0278	2.22689	0.13797		0.97537	5.87502	3.0448	0.27186		1.95249	9.47462	2.78584	0.22576		3.54184	18.325	2.85575	0.1519
3.18665	17.0112	2.12806	0.13185		1.14378	5.76633	3.28039	0.29289		1.91032	9.21467	2.98475	0.24188		3.63788	18.4419	2.56561	0.13647
3.14676	16.9132	2.15744	0.13367		1.2377	5.99805	3.13192	0.27964		1.88555	9.07597	3.44809	0.27942		3.47482	18.9844	2.19322	0.11666
3.26779	16.9489	1.94177	0.12031		1.09624	6.08685	3.22304	0.28777		1.63428	8.50264	3.04728	0.24694		3.8431	18.8282	2.07308	0.11027
3.22223	17.2116	1.80869	0.11206		1.17683	5.96468	3.4587	0.30881		1.54724	8.07594	2.83519	0.22976		3.68275	18.6512	2.12205	0.11288
3.11031	17.0026	1.95458	0.1211		1.28018	6.24469	3.30839	0.29539		1.67094	8.22523	2.64752	0.21455		3.84179	19.3898	1.34658	0.07163
3.0687	16.637	2.311	0.14318		1.3777	6.08664	3.2191	0.28742		1.81009	7.93318	3.0829	0.24983		3.66637	18.7631	2.00307	0.10655
3.12099	16.5356	2.42164	0.15004		1.52294	6.233	3.25817	0.29091		1.71051	8.98592	2.67892	0.21709		3.95707	19.2097	1.66237	0.08842
3.12759	16.3167	2.86989	0.17781		1.50899	6.70281	2.82589	0.25231		1.70486	8.66133	2.39496	0.19408		3.84495	19.364	1.53396	0.08159
3.14407	16.2127	2.9474	0.18261		1.55101	6.85538	2.94893	0.2633		1.57622	7.73638	2.89999	0.23501		3.79351	19.2229	1.77511	0.09442
3.08975	16.1562	2.98965	0.18523		1.52826	7.1774	2.86391	0.25571		1.53412	7.01985	3.22176	0.26108		4.00458	19.4287	1.51227	0.08044
2.94938	16.72	2.34234	0.14513		1.56159	7.45885	2.63834	0.23557		1.36185	6.13005	3.3774	0.2737		3.77205	19.2979	1.47113	0.07825
3.05219	16.9139	1.85717	0.11507		1.61616	7.63633	2.63557	0.23532		1.15717	6.04751	2.97632	0.24119		3.78914	19.4091	1.33038	0.07077
3.27037	17.0387	1.52364	0.0944		1.65525	8.24777	2.09011	0.18662		1.00399	4.9599	2.54425	0.20618		3.82745	19.6402	1.18316	0.06293
3.25749	17.0949	1.4026	0.0869		1.63527	8.53544	1.97677	0.1765		1.26243	3.83767	2.13934	0.17337		3.99914	19.5308	1.19001	0.0633
3.24736	17.217	1.05107	0.06512		1.70813	8.62037	1.85627	0.16574		1.47488	6.64621	2.25502	0.18274		3.974	19.6669	1.04994	0.05585
3.34766	17.0604	1.27615	0.07907		1.74257	8.82194	1.81535	0.16209		1.50556	6.75891	2.30168	0.18652		4.03779	19.7184	0.82927	0.04411
3.20683	17.0416	1.20539	0.07468		1.83973	9.15592	1.54648	0.13808		1.37058	5.76167	2.66757	0.21617		3.90013	19.7126	0.65242	0.0347
3.3028	17.1797	1.00102	0.06202		1.60358	9.50307	1.2119	0.1082		1.43852	6.02408	2.06657	0.16747		4.00701	19.8252	0.33488	0.01781
3.24853	16.8841	1.17267	0.07266		1.74496	9.21826	1.50827	0.13467		1.65274	6.80113	2.18918	0.1774		3.93125	19.5019	0.58541	0.03114
3.34685	16.936	1.01614	0.06296		1.7628	9.3941	1.22701	0.10955		1.43935	7.04635	2.22554	0.18035		3.87471	19.1511	0.70849	0.03769
3.18389	17.0378	0.96045	0.05951		1.76288	9.56753	1.28078	0.11436		1.49989	7.23368	2.63034	0.21316		3.82653	18.9229	0.86544	0.04603
3.41156	16.857	0.96	0.05948		1.72974	9.66622	1.20425	0.10752		1.70139	7.34324	2.60364	0.21099		3.649	18.8889	0.69604	0.03702
3.17419	17.1871	0.76566	0.04744		1.85463	9.58362	1.45426	0.12984		1.64955	8.59116	2.64893	0.21466		3.68106	18.9609	0.48665	0.02589
3.29569	17.0785	0.77745	0.04817		1.89181	9.60928	1.65583	0.14784		1.67779	6.87096	2.65995	0.21555		3.64463	19.0652	0.28031	0.01491
3.3143	17.3093	0.659	0.04083		1.92067	10.0147	1.35	0.12054		1.74072	8.08605	2.3509	0.19051		3.62066	18.8553	0.29392	0.01563
3.37241	17.2223	0.6125	0.03795		1.98796	10.313	1.0718	0.0957		1.91316	8.2818	2.59387	0.2102		3.60165	18.8941	0.11645	0.00619
3.33665	17.2646	0.52822	0.03273		1.96321	10.2469	1.20334	0.10744		1.76456	8.83612	3.13249	0.25385		3.64356	18.5846	0.29992	0.01595
3.14865	17.1078	0.6178	0.03828		2.06982	10.697	0.94223	0.08413		1.71288	7.56789	3.46992	0.28119		3.49188	18.4621	0.27901	0.01484
3.16589	17.0421	0.51013	0.03161		2.11753	11.0947	0.55479	0.04953		1.99893	9.64361	3.19636	0.25902		3.52287	17.9254	0.87003	0.04628
3.26629	17.2256	0.30607	0.01896		2.06007	11.4902	0.34956	0.03121		2.02732	10.5161	2.60066	0.21075		3.38119	17.5758	1.1535	0.06136
3.28282	17.4307	0.19338	0.01198		2.15617	11.6958	0.28017	0.02501		2.13452	10.1904	2.72977	0.22121		3.33788	16.6295	1.41721	0.07538
3.28784	17.6037	-0.09602	-0.00595		2.08113	12.1768	-0.02199	-0.00196		1.85946	8.82764	3.07019	0.2488		3.12865	16.8652	0.79456	0.04226
3.37176	17.3925	-0.00503	-0.000311683		2.02098	12.1522	-0.01424	-0.00127		1.5637	8.39899	2.84407	0.23048		3.18734	17.8592	0.09067	0.00482
3.13001	17.4141	2.25123	0.13948		2.11898	12.0467	0.31433	0.02806		1.47635	7.38094	2.73298	0.22147		3.43809	17.6279	0.44766	0.02381
3.40908	17.3317	1.96785	0.12192		2.25817	12.0468	0.27497	0.02455		1.53839	7.71761	2.43771	0.19755		3.40312	17.3205	0.80412	0.04277
3.28911	17.2977	2.15578	0.13357		1.86938	12.1504	0.32133	0.02869		1.69188	7.51656	2.07987	0.16855		3.33489	17.198	0.67906	0.03612
3.28525	17.6755	1.69641	0.10511		1.87308	12.0961	0.43476	0.03882		1.79074	8.9286	1.69758	0.13757		3.50084	17.0664	0.6487	0.03451
3.24315	17.5053	1.87405	0.11611		2.16677	11.8737	0.86769	0.07747		1.91853	9.11355	1.64131	0.13301		3.34814	18.3329	2.8591	0.15208
3.20446	17.5585	1.78459	0.11057		2.02468	11.7681	1.00881	0.09007		1.96557	10.7403	1.32495	0.10737		3.62133	17.8747	3.24441	0.17258
3.2559	17.3339	1.81177	0.11225		2.23508	12.3562	0.71296	0.06366		2.1401	11.1549	1.59542	0.12929		3.47896	17.7303	3.81476	0.20291
3.30516	17.4437	1.58406	0.09815		2.09962	11.8568	1.21046	0.10808		2.01935	11.4335	2.23171	0.18085		3.55584	17.9084	3.56132	0.18943
3.21611	17.4333	1.66622	0.10324		1.9568	12.2739	1.07739	0.0962		1.84826	10.3297	2.15276	0.17445		3.39599	17.848	3.4763	0.18491
3.24512	17.5934	1.33319	0.0826		2.09167	12.1212	1.04145	0.09299		1.55101	8.98632	2.00019	0.16209		3.55577	18.0409	3.09952	0.16487
3.32038	16.9826	1.89366	0.11733		1.39841	6.45393	2.2892	0.20439		1.79321	7.85279	2.97795	0.24133		3.47494	18.507	2.78937	0.14837
3.27656	17.114	1.85175	0.11473		1.25578	6.20983	2.53407	0.22626		1.88559	8.74804	2.71243	0.21981		3.57358	18.3207	2.72094	0.14473
3.11786	16.7234	2.32025	0.14376		1.30567	6.30907	2.62212	0.23412		1.77342	8.40897	3.12904	0.25357		3.60179	18.5626	2.5284	0.13449
3.08954	16.5897	2.2699	0.14064		1.39879	6.15259	2.57931	0.2303		1.77478	8.81282	2.81229	0.2279		3.79882	18.783	1.97532	0.10507
3.03387	16.6075	2.40114	0.14877		1.27694	6.13414	2.50639	0.22379		1.64812	9.25531	2.76141	0.22378		3.64142	18.8139	1.85689	0.09877
3.06304	16.3572	2.51168	0.15562		1.20954	6.02595	2.43739	0.21762		1.69064	8.8863	2.77815	0.22513		3.81285	18.8425	1.88976	0.10052
3.12769	16.6803	2.20576	0.13666		1.20482	5.95471	2.51584	0.22463		1.64699	8.32114	3.44236	0.27896		3.80052	19.0197	1.60389	0.08531
3.1461	16.9828	1.75956	0.10902		1.27497	5.82257	2.42143	0.2162		1.89162	8.36046	3.63932	0.29492		3.84912	19.1663	1.60137	0.08518
3.10338	17.2672	1.23899	0.07677		1.09397	5.46917	2.75134	0.24566		1.63415	8.47479	3.11654	0.25256		3.75074	19.4455	1.31488	0.06994
3.28297	17.0326	1.43378	0.08883		1.03642	5.57817	2.63999	0.23571		1.52987	7.16257	3.01488	0.24432		3.93189	19.3526	1.48204	0.07883
3.20313	17.2512	1.19656	0.07414		0.97661	6.13277	2.22688	0.19883		1.61369	7.02831	2.75665	0.22339		3.99943	19.3387	1.49805	0.07968
3.37501	17.3903	0.96515	0.0598		1.05752	6.00313	2.42222	0.21627		1.69165	7.51712	3.03144	0.24566		3.8512	19.2305	1.45576	0.07743
3.26254	17.4734	0.75856	0.047		1.05138	6.54165	1.83625	0.16395		1.7082	8.93225	2.42573	0.19657		3.83471	19.6101	1.14183	0.06074
3.23175	16.9746	1.20902	0.07491		0.99284	6.27454	2.11913	0.18921		1.67902	8.15575	2.69255	0.2182		3.83902	19.977	0.78923	0.04198
3.29628	17.2011	0.89353	0.05536		1.11485	6.5893	2.01665	0.18006		1.38574	6.51487	3.12896	0.25356		3.96659	19.8598	0.82824	0.04406
3.40284	16.9793	1.0122	0.06271		1.12355	6.29185	2.17903	0.19456		1.40304	7.54202	3.25605	0.26386		3.99021	19.5926	1.02117	0.05432
3.38036	16.9844	1.03251	0.06397		0.98147	6.65894	1.92737	0.17209		1.17903	6.55249	3.02101	0.24481		3.93598	19.8854	0.67748	0.03604
3.21	17.2086	0.75721	0.04692		1.02772	6.45198	2.10199	0.18768		1.1354	5.18355	2.43723	0.19751		3.99807	19.9954	0.39972	0.02126
3.29389	17.2867	0.59939	0.03714		1.06248	6.46037	2.07616	0.18537		0.89678	3.3808	2.02024	0.16371		3.99306	19.6013	0.52615	0.02799
3.29106	17.3268	0.58402	0.03618		1.08242	6.14254	2.37384	0.21195		1.26766	3.55081	1.94704	0.15778		3.95011	19.5344	0.58178	0.03095
3.37531	17.2537	0.50782	0.03146		1.05099	5.75826	2.71551	0.24246		1.61424	6.97005	2.32047	0.18804		4.03933	19.2887	0.65144	0.03465
3.2422	17.324	0.49822	0.03087		1.10262	6.00554	2.51497	0.22455		1.47168	6.7279	2.12098	0.17188		3.77572	19.0961	0.61447	0.03268
3.34139	17.3394	0.42156	0.02612		1.24992	5.68568	3.12906	0.27938		1.41172	6.87071	2.47022	0.20018		3.91916	19.2623	0.29418	0.01565
3.32549	17.5776	0.17215	0.01067		1.05528	5.9048	2.84157	0.25371		1.7252	5.8757	2.59285	0.21012		3.75032	19.12	0.30008	0.01596
3.13831	17.5314	0.13445	0.00833		0.99655	5.68792	3.01408	0.26911		1.73222	7.87927	1.93296	0.15664		3.76135	19.08	0.23224	0.01235
3.24045	17.2686	0.3206	0.01986		1.06452	5.71578	2.98844	0.26683		1.41089	7.56591	2.4768	0.20071		3.61547	19.1312	0.10397	0.00553
3.39062	17.4467	0.10224	0.00633		1.11794	5.83443	3.08555	0.2755		1.51973	6.31438	2.52194	0.20437		3.71828	19.0814	-0.10543	-0.00561
3.42759	17.4822	0.08478	0.00525		1.26143	5.77699	3.18839	0.28468		1.6911	6.25171	2.22195	0.18006		3.57941	18.9134	-0.13917	-0.0074
3.40256	17.7233	-0.32969	-0.02043		1.26198	6.11471	2.95113	0.26349		1.56332	7.84393	2.77512	0.22489		3.56919	18.5786	0.17348	0.00923
3.43143	17.4991	-0.03508	-0.00217		1.2561	6.02449	3.24801	0.29		1.83239	6.36322	2.31033	0.18722		3.44143	17.8249	0.94572	0.0503
3.23758	17.9783	1.55266	0.0962		1.26195	5.87096	3.46938	0.30977		1.90268	8.44149	2.42189	0.19626		3.19896	16.95	1.74799	0.09298
3.38146	17.4409	1.91406	0.11859		1.32281	6.19056	3.17442	0.28343		1.98299	8.86233	2.68046	0.21722		3.24821	15.3163	2.71085	0.14419
3.29872	17.3678	2.00812	0.12442		1.50305	6.20793	3.01213	0.26894		1.79898	9.32179	3.03317	0.2458		2.91564	16.4355	1.21616	0.06469
3.26659	17.446	1.8276	0.11323		1.60685	6.44529	2.92565	0.26122		1.73234	7.73547	3.2944	0.26697		3.06422	17.3195	0.93477	0.04972
3.32723	17.2129	2.11228	0.13087		1.53665	6.83722	2.73663	0.24434		1.87681	9.50903	2.91125	0.23592		3.38852	17.4367	0.76783	0.04084
3.35036	17.4651	1.76038	0.10907		1.69331	7.24426	2.46734	0.2203		2.03466	10.6735	2.54073	0.20589		3.34511	17.4386	0.70756	0.03764
3.28293	17.8588	1.35711	0.08408		1.57494	7.43885	2.65815	0.23733		2.28631	10.3757	2.87761	0.23319		3.3238	17.2502	0.8057	0.04286
3.38109	17.9127	1.07237	0.06644		1.62987	7.64405	2.44392	0.21821		2.05163	9.69349	2.80557	0.22736		3.30006	16.9622	0.81219	0.0432
3.30596	17.6558	1.40287	0.08692		1.68312	7.78868	2.39353	0.21371		1.6046	9.62953	2.56449	0.20782		3.27318	17.7016	3.8621	0.20543
3.32057	17.4795	1.38223	0.08564		1.62678	8.3736	1.80563	0.16122		1.55105	6.51024	2.38798	0.19352		3.457	17.7214	3.61792	0.19244
3.25081	17.0886	1.64077	0.10166		1.69643	8.47315	1.90621	0.1702		1.68765	8.5862	2.15655	0.17476		3.49264	17.5949	3.82403	0.20341
3.19988	16.8923	1.86872	0.11578		1.71324	8.93423	1.43339	0.12798		1.65851	7.22481	2.13987	0.17341		3.37294	17.685	3.66408	0.1949
3.28022	17.1095	1.80561	0.11187		1.74898	8.6611	1.77153	0.15817		1.77437	8.11247	1.98117	0.16055		3.35795	17.7341	3.73069	0.19844
3.08054	16.8608	1.92037	0.11898		1.69534	8.73178	1.69837	0.15164		1.99973	9.33402	1.65657	0.13424		3.55621	17.7877	3.34561	0.17796
3.11358	16.6792	2.154	0.13346		1.63435	9.18565	1.42215	0.12698		1.6858	9.64776	1.21802	0.0987		3.36782	18.0938	3.08789	0.16425
3.09777	16.7803	1.80422	0.11179		1.64929	8.86656	1.59274	0.14221		1.97879	9.52439	1.61217	0.13065		3.628	18.2111	2.84111	0.15112
3.34694	17.0651	1.68262	0.10425		1.71785	9.2567	1.19189	0.10642		2.01488	11.2346	2.09222	0.16955		3.4763	18.7314	2.28779	0.12169
3.32228	17.4197	1.16497	0.07218		1.79631	9.32725	1.37749	0.12299		1.87811	9.76265	2.08312	0.16881		3.65596	18.8316	2.02101	0.1075
3.21806	17.6193	0.95778	0.05934		1.82726	9.38651	1.43678	0.12828		1.60212	8.66295	2.00523	0.1625		3.62967	18.7764	1.90342	0.10125
3.2704	17.5255	0.9612	0.05955		1.79218	9.29821	1.7136	0.153		1.90732	8.71445	2.91986	0.23662		3.78816	18.9798	1.74602	0.09287
3.2846	17.4078	0.96507	0.05979		1.92366	9.44545	1.70836	0.15253		1.797	8.63139	3.00023	0.24313		3.65632	19.1346	1.54588	0.08223
3.38416	17.1401	1.11933	0.06935		1.92343	9.99273	1.19911	0.10706		1.73143	8.44856	3.0477	0.24698		3.93442	19.0659	1.6389	0.08718
3.34919	17.2282	0.89686	0.05557		1.98258	10.4576	0.93136	0.08316		1.69783	8.34898	3.18321	0.25796		3.85075	19.4805	1.28799	0.06851
3.33746	17.1263	1.07393	0.06654		2.00604	10.4118	1.06241	0.09486		1.62471	8.44626	3.13532	0.25408		3.84129	19.225	1.46998	0.07819
3.25571	17.2563	0.78159	0.04843		2.10616	10.8883	0.72898	0.06509		1.57928	8.03048	3.42744	0.27775		4.01085	19.1235	1.62618	0.0865
3.3876	17.1166	0.8881	0.05503		2.077	11.254	0.50977	0.04552		1.72055	8.24927	3.4029	0.27576		3.80333	19.2546	1.47952	0.0787
3.33396	17.2656	0.68274	0.0423		2.10001	11.4411	0.4511	0.04028		1.77367	8.04242	3.50461	0.284		3.84447	19.6051	1.14596	0.06096
3.32294	17.3939	0.61061	0.03783		2.10835	11.7592	0.09142	0.00816		1.64573	8.9028	2.77101	0.22455		3.84647	19.7132	1.04174	0.05541
3.32182	17.475	0.53074	0.03288		2.08773	11.9034	0.21617	0.0193		1.5058	7.23738	3.09857	0.2511		4.04607	19.8762	0.75577	0.0402
3.24852	17.6568	0.30071	0.01863		2.0516	11.8503	0.21429	0.01913		1.58239	6.67248	3.00197	0.24327		3.95979	19.8198	0.68709	0.03655
3.41121	17.5603	0.29997	0.01859		2.11018	11.8054	0.46645	0.04165		1.62469	7.18651	3.02205	0.2449		3.94053	20.024	0.52657	0.02801
3.24778	17.3188	0.50793	0.03147		2.14067	11.9221	0.38169	0.03408		1.5504	8.15105	2.79063	0.22615		3.86078	20.4106	0.0037	0.00019679
3.39828	17.6441	0.11675	0.00723		1.88833	12.0679	0.28639	0.02557		1.49432	7.94589	2.71141	0.21973		4.0541	19.9906	0.25497	0.01356
3.40013	17.485	0.26386	0.01635		1.91548	12.0846	0.41535	0.03709		1.30312	5.82065	3.01136	0.24403		3.89605	19.7877	0.33358	0.01774
3.30292	17.5203	0.15446	0.00957		2.08462	12.1016	0.52011	0.04644		1.13072	6.18482	2.94677	0.2388		4.13321	19.7162	0.17695	0.00941
3.31329	17.5944	0.1527	0.00946		2.02379	11.4657	1.21709	0.10867		1.12097	4.84751	2.63264	0.21334		3.88387	19.1378	0.61101	0.0325
3.27743	17.5216	0.049	0.00304		2.14041	12.0492	0.83412	0.07448		1.19458	5.29664	2.48192	0.20113		3.96202	19.3926	0.26286	0.01398
3.42438	17.8219	-0.2857	-0.0177		1.97778	11.9678	0.93759	0.08371		1.06474	3.56464	1.97572	0.16011		3.80977	19.5529	-0.04737	-0.00252
3.31334	17.8033	-0.37982	-0.02353		2.06884	12.125	1.03526	0.09243		1.25125	4.12338	1.62528	0.13171		3.77238	19.0817	0.12201	0.00649
3.40633	17.6703	-0.31904	-0.01977		1.97491	11.8344	1.25354	0.11192		1.63139	6.88994	2.26206	0.18331		3.69519	19.4377	-0.3116	-0.01657
3.33427	17.8417	1.77047	0.10969		1.46932	6.46141	2.39267	0.21363		1.41168	6.9853	1.98958	0.16123		3.7326	18.9562	0.03006	0.0016
3.36665	17.727	1.61805	0.10025		1.31687	6.10426	2.75934	0.24637		1.41247	6.30236	2.16608	0.17553		3.6936	18.5342	0.20034	0.01066
3.32483	17.5672	1.66799	0.10335		1.3059	6.01826	2.91323	0.26011		1.75355	6.8908	2.14626	0.17393		3.51055	17.5394	0.9239	0.04914
3.38119	17.3187	1.88018	0.11649		1.3401	6.05761	2.52168	0.22515		1.65579	7.70407	2.66054	0.2156		3.35279	17.7633	0.7438	0.03956
3.33592	17.6681	1.45468	0.09013		1.37432	6.06323	2.42496	0.21651		1.51624	6.75409	2.46978	0.20014		3.29146	16.5767	1.79417	0.09543
3.35221	17.5667	1.43102	0.08866		1.36811	6.17826	2.2099	0.19731		1.64498	6.30793	2.31467	0.18757		3.098	16.4665	1.56907	0.08346
3.35023	17.7526	1.26447	0.07834		1.16863	6.15338	2.19538	0.19602		1.65431	7.17379	2.30055	0.18643		3.02944	15.1019	2.05806	0.10947
3.3183	17.7931	1.19932	0.07431		1.23584	5.71343	2.40271	0.21453		1.80055	7.97499	2.22675	0.18045		2.69063	16.059	2.20362	0.11721
3.3569	17.5324	1.2776	0.07916		1.08565	5.59437	2.45134	0.21887		1.70078	7.39667	2.58547	0.20952		3.10399	17.3616	0.92432	0.04917
3.29305	17.2874	1.34982	0.08363		1.08683	5.50954	2.6475	0.23638		1.80782	8.27697	2.57343	0.20854		3.35824	17.4029	0.82387	0.04382
3.15962	17.1624	1.40534	0.08707		1.01563	5.67538	2.55822	0.22841		1.87835	9.23047	2.95024	0.23908		3.25674	17.531	0.60605	0.03224
3.15882	17.0618	1.55092	0.09609		1.05607	5.85153	2.4067	0.21488		1.84705	8.86928	2.90959	0.23579		3.23989	16.9852	0.85618	0.04554
3.35438	16.867	1.85616	0.115		1.10258	6.40334	1.90044	0.16968		1.6906	7.90182	3.34601	0.27115		3.22348	16.948	4.22247	0.2246
3.24574	16.8726	1.76675	0.10946		1.018	6.28573	1.86537	0.16655		1.86982	8.87441	2.98237	0.24168		3.26464	17.3168	3.83763	0.20413
3.15321	16.623	1.96353	0.12166		1.23387	6.53858	1.83831	0.16413		1.9761	10.0899	2.69795	0.21863		3.20331	17.321	3.79453	0.20184
3.20943	16.7916	1.75653	0.10883		1.09458	6.44962	1.9086	0.17041		2.20907	10.6853	2.27348	0.18424		3.29749	17.4731	3.76294	0.20016
3.43268	17.0747	1.48809	0.0922		1.05104	6.47387	1.89623	0.16931		1.92207	10.0238	2.80981	0.2277		3.296	17.6063	3.72827	0.19831
3.34802	17.2564	1.25938	0.07803		1.01182	6.35929	1.99863	0.17845		1.74614	9.6647	2.48751	0.20158		3.46944	17.4545	3.61809	0.19245
3.28035	17.7929	0.68523	0.04246		1.07661	6.3641	2.02972	0.18122		1.63977	6.48343	2.33196	0.18898		3.38981	17.694	3.35677	0.17855
3.23969	17.3697	1.07006	0.0663		1.13037	5.94679	2.43996	0.21785		1.61959	8.90175	1.8277	0.14811		3.52579	18.0448	2.94914	0.15687
3.28565	17.1791	1.10337	0.06836		1.00842	6.30986	2.09044	0.18665		1.70151	9.22127	1.94575	0.15768		3.43671	18.1965	2.62264	0.1395
3.41127	17.2697	0.9015	0.05585		1.1483	5.83188	2.60379	0.23248		1.66059	8.25699	1.70517	0.13818		3.64688	18.6847	2.12117	0.11283
3.3848	17.0064	1.0803	0.06693		1.16695	5.65271	2.85876	0.25525		1.86595	9.15347	1.38074	0.11189		3.5574	18.4589	2.50617	0.13331
3.28851	17.3573	0.85514	0.05298		1.03621	5.94592	2.66619	0.23805		1.5887	9.41855	1.65117	0.13381		3.66402	18.7004	2.0136	0.10711
3.25687	17.2805	0.73244	0.04538		1.03455	5.76541	2.8586	0.25523		1.84257	8.50376	1.76097	0.1427		3.69043	19.0967	1.52199	0.08096
3.35297	17.3348	0.7205	0.04464		1.24521	5.65464	2.99206	0.26715		1.75634	10.3088	2.03506	0.16492		3.90374	18.9251	1.58303	0.0842
3.49833	17.3776	0.52639	0.03261		1.20494	5.89495	2.94519	0.26296		1.82283	8.93113	2.17404	0.17618		3.88865	19.2328	1.43292	0.07622
3.33966	17.362	0.45337	0.02809		1.17483	5.72238	3.20383	0.28606		1.70721	8.81828	1.84983	0.1499		3.8536	19.1195	1.59083	0.08462
3.41541	17.4273	0.5082	0.03149		1.27204	5.94515	3.13544	0.27995		1.68493	7.97375	3.55048	0.28772		3.82023	19.2273	1.47109	0.07825
3.37929	17.419	0.41188	0.02552		1.29526	6.04187	3.08832	0.27574		1.60822	8.29577	3.34993	0.27147		3.85673	19.3793	1.23521	0.0657
3.3488	17.4234	0.32864	0.02036		1.37072	6.0489	3.18975	0.2848		1.53005	8.02042	3.31858	0.26893		3.87076	19.3776	1.08239	0.05757
3.30223	17.2847	0.38904	0.0241		1.34226	6.24381	2.99125	0.26708		1.52055	8.19822	3.31458	0.2686		3.96255	19.8199	0.74359	0.03955
3.32394	17.5638	0.11588	0.00718		1.50274	6.34751	2.85181	0.25463		1.53827	7.50366	3.77708	0.30608		4.00934	19.853	0.65437	0.03481
3.43702	17.4434	0.15814	0.0098		1.55474	6.60679	2.81781	0.25159		1.52299	6.28461	4.00684	0.3247		3.93283	20.13	0.32733	0.01741
3.31056	17.7897	-0.16628	-0.0103		1.45335	6.69932	2.84257	0.2538		1.69554	7.98668	3.29894	0.26734		3.96137	19.7324	0.72848	0.03875
3.37546	17.5736	0.00111	6.85382e-05		1.72499	7.56131	2.34292	0.20919		1.60669	7.4064	3.69136	0.29914		3.89728	19.7508	0.47949	0.0255
3.36554	17.7061	-0.12764	-0.00791		1.48825	7.49357	2.61996	0.23392		1.57358	8.61072	2.92695	0.23719		4.0041	19.5827	0.44706	0.02378
3.45328	17.7552	-0.37412	-0.02318		1.58012	7.8195	2.29166	0.20461		1.65604	7.196	3.27047	0.26503		3.9254	19.6847	0.34274	0.01823
3.41459	17.7291	-0.46434	-0.02877		1.57773	7.54761	2.50564	0.22372		1.52252	6.70585	3.37261	0.27331		4.01627	19.4775	0.40806	0.02171
3.57199	17.328	-0.01306	-0.000808897		1.52435	8.42136	1.70153	0.15192		1.52604	6.84076	2.81342	0.22799		3.95358	19.295	0.36849	0.0196
3.34415	17.9271	1.53908	0.09536		1.55667	8.41392	1.95909	0.17492		1.47723	7.54534	2.88462	0.23376		3.88793	19.6677	-0.0913	-0.00486
3.47467	18.1055	1.30668	0.08096		1.67246	8.81499	1.42648	0.12736		1.6074	7.0653	2.84567	0.23061		3.82502	19.7359	-0.29035	-0.01544
3.44485	18.0065	1.24898	0.07738		1.68524	8.46444	1.80497	0.16116		1.4037	6.61476	2.96075	0.23993		3.77299	18.7204	0.38983	0.02074
3.49457	17.8081	1.15982	0.07186		1.65259	8.61413	1.68171	0.15015		1.3094	5.79366	2.93049	0.23748		3.72856	19.2318	-0.18793	-0.01
3.45302	17.7448	1.2771	0.07913		1.60883	9.05797	1.43712	0.12831		1.32484	4.25217	2.24669	0.18207		3.87047	18.7851	0.07173	0.00382
3.41248	17.5695	1.3832	0.0857		1.64608	8.81108	1.55735	0.13905		1.17566	5.49471	2.47486	0.20056		3.72156	18.3333	0.31428	0.01672
3.4045	17.8056	1.11583	0.06913		1.68916	9.27276	1.1122	0.0993		1.09813	4.46807	2.22191	0.18006		3.60542	16.9558	1.06184	0.05648
3.40029	17.6232	1.13185	0.07013		1.82644	9.04663	1.59923	0.14279		1.31285	5.36104	1.86808	0.15138		3.18706	16.598	1.40684	0.07483
3.36937	17.4488	1.29383	0.08016		1.86018	9.42968	1.3245	0.11826		1.50669	5.88384	2.01288	0.16312		3.21115	16.277	2.0035	0.10657
3.47904	17.2514	1.43958	0.08919		1.88519	9.55002	1.37471	0.12274		1.39855	7.44558	1.87433	0.15189		3.02553	14.6546	2.50407	0.1332
3.24089	17.2866	1.31343	0.08138		1.81156	9.59977	1.50302	0.1342		1.58916	5.68729	1.99665	0.1618		3.03528	13.5262	2.45867	0.13078
3.35859	16.8981	1.57004	0.09728		1.9295	10.2546	0.95698	0.08544		1.71217	6.40408	2.29394	0.18589		2.48999	15.76	2.17854	0.11588
3.20473	16.8191	1.80017	0.11153		2.11192	10.3245	0.90508	0.08081		1.86305	7.28884	2.22635	0.18042		3.05693	17.1019	1.06484	0.05664
3.30119	16.9675	1.58776	0.09837		1.99527	10.7088	0.64768	0.05783		1.7241	7.36151	2.18978	0.17745		3.33937	17.2318	1.11542	0.05933
3.25792	16.7097	1.86798	0.11574		2.13257	10.803	0.78922	0.07047		1.71585	8.19272	1.87634	0.15205		3.34439	17.4652	0.69078	0.03674
3.3494	17.2286	1.26745	0.07853		2.07422	11.4154	0.25201	0.0225		1.76627	8.01929	2.47271	0.20038		3.28288	17.3966	0.65665	0.03493
3.38923	17.2995	1.19039	0.07375		2.00735	11.5829	0.18388	0.01642		1.77712	7.63564	2.28349	0.18505		3.14302	15.8715	5.04237	0.26821
3.38707	17.0336	1.29849	0.08045		2.04515	11.7501	0.03885	0.00347		1.84274	7.6212	3.00311	0.24336		3.03209	16.6493	4.27461	0.22737
3.31421	17.551	0.78416	0.04858		2.044	11.9452	0.06084	0.00543		1.81006	8.73957	2.67654	0.2169		3.25136	16.3918	4.49017	0.23884
3.39708	17.3459	0.90149	0.05585		2.05319	11.8299	0.08229	0.00735		1.8065	9.04428	2.96771	0.24049		3.07352	17.0528	3.99943	0.21274
3.3271	17.0705	0.98229	0.06086		1.99028	11.6625	0.47661	0.04255		1.74662	9.42428	2.56568	0.20792		3.23724	17.127	4.17272	0.22195
3.35084	17.298	0.90153	0.05586		2.16673	11.7487	0.40859	0.03648		1.77292	8.80346	2.99088	0.24237		3.39819	17.3216	3.78134	0.20114
3.32222	17.113	0.96657	0.05989		2.04456	11.889	0.44178	0.03944		1.88715	8.36089	2.91448	0.23618		3.35982	17.4936	3.4712	0.18464
3.33248	17.4237	0.58218	0.03607		1.92593	12.1215	0.15928	0.01422		2.03362	10.105	2.66014	0.21557		3.56775	17.7013	3.13899	0.16697
3.25212	17.114	0.86116	0.05336		1.95942	11.7999	0.77575	0.06926		2.13881	10.6671	2.2497	0.18231		3.4203	18.0311	2.71189	0.14425
3.38489	17.2747	0.62017	0.03842		2.00542	11.3539	1.22224	0.10913		2.12506	9.55171	2.8596	0.23173		3.56453	18.7633	2.06012	0.10958
3.35864	17.723	0.08616	0.00534		2.12716	11.8348	0.85747	0.07656		1.95979	10.3226	2.06792	0.16758		3.53981	18.1815	2.56261	0.13631
3.3672	17.1093	0.65726	0.04072		2.06051	11.9607	0.86237	0.077		1.86772	8.50075	2.44438	0.19809		3.66665	18.7931	1.93737	0.10305
3.40566	17.6272	0.27146	0.01682		2.01948	12.1869	0.8921	0.07965		1.74699	8.35991	2.16292	0.17528		3.69203	18.7558	1.84103	0.09793
3.36191	17.6386	0.18396	0.0114		2.04971	11.8561	1.16572	0.10408		1.58061	9.65694	1.80334	0.14614		3.78675	19.1936	1.41695	0.07537
3.38886	17.4787	0.17224	0.01067		1.4109	6.46317	2.30121	0.20547		1.63326	7.69848	1.82499	0.14789		3.89591	19.0305	1.6659	0.08861
3.3521	17.445	0.19961	0.01237		1.29007	5.78655	2.93405	0.26197		1.64759	8.04311	1.5193	0.12312		3.82136	19.2523	1.35125	0.07187
3.37725	17.772	-0.12501	-0.00775		1.3001	5.94184	2.80023	0.25002		1.56514	8.27247	1.89465	0.15354		3.89721	19.2302	1.46167	0.07775
3.27472	17.3972	0.08409	0.00521		1.20518	5.70412	2.63634	0.23539		1.6727	9.90054	1.59711	0.12943		3.87614	19.1035	1.48237	0.07885
3.3393	17.6324	-0.05332	-0.0033		1.3654	6.11891	2.20724	0.19708		1.75548	8.60068	2.24312	0.18178		3.83419	19.3795	1.13366	0.0603
3.44169	17.7554	-0.13863	-0.00859		1.42535	6.17509	1.98491	0.17722		1.78871	9.24834	2.00626	0.16258		3.90954	19.4967	1.09446	0.05822
3.4082	17.6088	-0.17585	-0.0109		1.1318	6.14174	2.13817	0.19091		1.61979	9.25626	1.1815	0.09575		3.95423	19.5049	0.8675	0.04614
3.33758	17.7341	-0.35509	-0.022		1.23738	5.56417	2.331	0.20812		1.76957	7.60623	3.80223	0.30812		3.91074	20.1051	0.33934	0.01805
3.3187	17.5445	-0.25403	-0.01574		1.19853	5.75267	2.14996	0.19196		1.65075	7.67822	3.80899	0.30867		3.88598	19.9957	0.39757	0.02115
3.46158	17.4758	-0.22814	-0.01414		1.12629	5.30878	2.674	0.23875		1.56394	7.87698	3.45759	0.28019		3.96809	19.6471	0.61343	0.03263
3.32523	18.1757	1.25028	0.07746		1.06554	5.57747	2.39229	0.2136		1.7219	7.69287	3.59653	0.29145		3.97972	19.5328	0.44454	0.02365
3.45231	18.043	1.28722	0.07975		1.12841	5.70189	2.36597	0.21125		1.54564	7.04759	3.96495	0.32131		3.78047	19.4639	0.41461	0.02205
3.33806	18.0863	1.08398	0.06716		1.06132	6.03003	2.11467	0.18881		1.6967	5.94024	3.9727	0.32194		3.87388	19.695	0.05209	0.00277
3.43723	17.7813	1.28242	0.07946		0.89079	6.12263	1.87898	0.16777		1.74884	7.63482	3.6089	0.29246		3.92689	19.5873	0.03262	0.00174
3.49994	17.8787	1.10953	0.06874		1.16968	6.22948	2.00707	0.1792		1.65102	7.68723	3.6683	0.29727		3.97542	19.636	-0.02553	-0.00136
3.38431	17.8313	1.08133	0.067		1.01095	6.18843	1.90047	0.16969		1.63547	7.53383	3.6388	0.29488		3.84017	19.3335	-0.0579	-0.00308
3.38368	17.2933	1.46052	0.09049		1.05867	6.35421	1.77545	0.15852		1.70445	7.88885	3.05686	0.24772		3.94058	19.0259	0.13223	0.00703
3.45699	17.3901	1.21502	0.07528		1.1017	6.18264	2.03202	0.18143		1.48231	7.27403	3.16558	0.25653		3.74783	18.7189	0.14218	0.00756
3.38122	17.5732	1.08864	0.06745		1.08629	6.38949	1.79851	0.16058		1.47403	6.80618	3.06119	0.24807		3.76855	18.7762	0.07152	0.0038
3.35654	17.3233	1.28584	0.07967		1.17864	5.91572	2.32639	0.20771		1.44939	6.89736	2.72722	0.22101		3.68063	17.7664	0.55014	0.02926
3.19437	17.1251	1.37268	0.08505		1.05021	6.28328	1.98287	0.17704		1.592	7.13777	2.85533	0.23139		3.54753	15.5732	1.51734	0.08071
3.24494	17.2051	1.35758	0.08411		1.11901	5.70891	2.55925	0.2285		1.34319	6.59421	3.56006	0.2885		3.03577	14.81	1.66558	0.08859
3.21081	17.1917	1.52245	0.09433		1.15898	5.65576	2.63486	0.23526		1.31608	5.8506	2.91641	0.23634		2.84908	16.5299	1.3904	0.07396
3.20217	17.1264	1.47662	0.09149		1.14228	5.79815	2.54709	0.22742		1.29283	4.40437	2.51599	0.20389		3.04566	12.2757	3.61427	0.19225
3.31897	17.3326	1.40863	0.08728		1.17851	5.54892	3.06978	0.27409		1.06406	5.09411	2.87862	0.23328		2.72721	13.2575	2.4146	0.12844
3.35941	17.1218	1.30837	0.08106		1.21482	5.97462	2.66881	0.23829		1.19057	4.20333	2.4151	0.19571		2.32881	16.2627	1.80709	0.09612
3.3519	17.3346	1.00701	0.06239		1.31616	6.07726	2.70503	0.24152		1.34675	5.86863	2.15977	0.17502		2.93147	17.2769	1.04506	0.05559
3.43945	17.3586	0.84282	0.05222		1.16893	5.84955	2.94148	0.26263		1.49808	6.24079	2.26702	0.18371		3.38492	17.3009	1.07517	0.05719
3.3771	17.2192	0.90089	0.05582		1.29186	6.0645	2.85977	0.25534		1.54712	6.89291	2.2492	0.18227		3.36461	17.1974	0.86183	0.04584
3.30848	17.3694	0.78593	0.04869		1.25638	6.01189	2.96321	0.26457		1.75575	6.9828	1.85599	0.1504		3.38491	17.2545	0.99814	0.05309
3.29313	17.3922	0.81384	0.05042		1.43111	6.16691	2.81323	0.25118		1.81102	7.24158	2.44768	0.19835		3.18589	15.6467	5.23827	0.27863
3.44757	17.2487	0.67746	0.04197		1.41442	6.26578	2.90456	0.25934		1.7801	8.37606	1.75236	0.14201		3.01972	16.2105	4.50017	0.23937
3.28576	17.1076	0.85148	0.05276		1.49875	6.27474	2.96356	0.2646		1.78364	8.99049	2.11796	0.17163		3.06599	16.1467	4.89592	0.26042
3.32158	17.4036	0.51343	0.03181		1.46541	6.38955	3.00954	0.26871		1.8522	8.15883	2.23082	0.18078		3.1117	16.7337	4.50971	0.23988
3.36245	17.1664	0.7124	0.04414		1.47692	6.65804	2.81966	0.25176		1.95046	8.44423	2.30971	0.18717		3.09899	16.6215	4.50039	0.23938
3.25117	17.3325	0.42042	0.02605		1.75291	7.30379	2.59698	0.23187		1.80579	8.20024	2.45055	0.19859		3.34744	17.3199	3.90936	0.20794
3.47777	17.455	0.38782	0.02403		1.51093	7.2983	2.61533	0.23351		1.82783	7.18266	2.83087	0.22941		3.25299	17.5491	3.42318	0.18208
3.44555	17.2999	0.38285	0.02372		1.4988	7.61988	2.42656	0.21666		1.81426	8.30857	2.75992	0.22366		3.50414	17.6746	3.06233	0.16289
3.40939	17.1964	0.51412	0.03185		1.64999	7.67565	2.30519	0.20582		1.77369	8.43165	2.87254	0.23278		3.43279	17.999	2.64651	0.14077
3.34896	17.3692	0.33352	0.02066		1.51058	8.05954	1.89672	0.16935		1.66742	8.51149	2.81563	0.22817		3.51924	18.4701	2.42115	0.12878
3.4321	17.5913	0.10955	0.00679		1.63728	8.30342	1.88848	0.16861		1.72831	9.32143	2.71493	0.22001		3.56694	18.5051	2.29785	0.12223
3.38179	17.5318	0.09852	0.0061		1.6118	8.55302	1.67257	0.14934		1.81264	8.52866	3.0521	0.24733		3.70013	18.746	1.85627	0.09874
3.36584	17.5165	-0.07577	-0.00469		1.54429	8.29799	1.88845	0.16861		2.06953	10.4348	2.63152	0.21325		3.52682	18.6986	1.9269	0.10249
3.33933	17.6633	-0.23881	-0.0148		1.61369	8.42743	1.65393	0.14767		2.00487	10.6429	2.29008	0.18558		3.84395	18.9327	1.58896	0.08452
3.48367	17.7992	-0.30905	-0.01915		1.57038	8.91714	1.41146	0.12602		2.12002	9.55538	2.48765	0.20159		3.65249	18.997	1.76791	0.09404
3.42115	17.6198	-0.31071	-0.01925		1.77442	8.78167	1.54192	0.13767		1.89292	10.7438	2.25817	0.183		3.8663	18.8064	1.85506	0.09867
3.38396	17.7098	-0.41916	-0.02597		1.71283	9.25197	1.09197	0.0975		1.85907	9.45023	2.45149	0.19866		3.83888	18.9327	1.66523	0.08858
3.38596	17.6962	-0.36284	-0.02248		1.87253	9.15712	1.47089	0.13133		1.68012	9.1861	2.25536	0.18277		3.90964	18.8777	1.4697	0.07818
3.29495	17.4459	-0.17277	-0.0107		1.93312	9.53507	1.17834	0.10521		1.55342	9.52052	1.9741	0.15998		3.8992	19.5336	0.9443	0.05023
3.34224	17.467	-0.4254	-0.02636		1.89259	9.5889	1.22569	0.10944		1.70445	6.32816	1.81553	0.14713		3.90819	19.4588	0.95846	0.05098
3.30437	18.2309	1.13637	0.07041		1.88139	10.0121	0.96646	0.08629		1.64991	8.75719	1.21467	0.09843		3.93505	19.5916	0.86338	0.04592
3.39154	17.9768	1.22675	0.07601		1.99404	10.1879	0.90291	0.08062		1.38218	7.18002	1.7075	0.13837		3.88223	19.698	0.49492	0.02633
3.45573	18.0569	1.07104	0.06636		2.05618	10.5922	0.67943	0.06066		1.65354	9.15223	1.77114	0.14353		3.95235	19.8636	0.37319	0.01985
3.40441	18.1495	1.00577	0.06232		2.006	10.7384	0.54158	0.04836		1.89871	7.14018	1.97446	0.16		3.93029	19.3074	0.67702	0.03601
3.42537	18.0284	0.83919	0.05199		2.07199	10.8811	0.66367	0.05926		1.81964	10.1615	1.96179	0.15898		3.83932	19.5371	0.37913	0.02017
3.30374	18.0648	0.88245	0.05467		2.14684	11.5841	0.02021	0.0018		1.47672	9.21749	1.37062	0.11107		3.81002	19.3628	0.42142	0.02242
3.35548	17.6578	1.0734	0.06651		2.12494	11.6417	0.08686	0.00776		1.69389	7.53277	4.09731	0.33204		3.80705	19.4652	0.15792	0.0084
3.38613	17.4962	1.13396	0.07026		2.06499	11.7525	-0.05816	-0.00519		1.62291	7.55152	4.24004	0.3436		3.81779	19.4353	0.00288	0.000152981
3.27568	17.3306	1.22786	0.07608		2.07851	11.8691	0.11472	0.01024		1.47166	7.71657	3.84172	0.31132		3.99045	19.4032	-0.00674	-0.000358432
3.42553	17.3012	1.28126	0.07938		1.9606	11.4066	0.5262	0.04698		1.56236	7.42641	4.11332	0.33333		3.76295	18.9155	0.17571	0.00935
3.20421	16.9666	1.51736	0.09401		1.97233	11.7166	0.34626	0.03092		1.61685	7.64897	3.88612	0.31492		3.88307	19.0275	0.06429	0.00342
3.32602	17.0588	1.52078	0.09422		2.07822	11.6907	0.44831	0.04003		1.67756	7.63988	3.61537	0.29298		3.65716	18.6019	0.15006	0.00798
3.27721	17.6097	1.21725	0.07542		1.97268	11.8323	0.40915	0.03653		1.70939	8.21808	3.59445	0.29128		3.82644	18.7434	-0.08907	-0.00474
3.26686	17.2363	1.43125	0.08868		1.97297	11.654	0.58493	0.05223		1.48572	7.34864	4.06783	0.32965		3.55913	17.2696	0.78935	0.04199
3.46834	17.6386	1.03434	0.06409		1.98555	11.5988	0.79995	0.07142		1.60751	7.14271	3.71167	0.30078		3.53046	15.0735	1.00766	0.0536
3.43919	17.4886	0.94277	0.05841		1.94578	11.3375	1.21702	0.10866		1.43013	8.01827	3.1705	0.25693		2.86994	13.5831	1.47535	0.07848
3.34844	17.2976	0.9884	0.06124		2.10012	11.6031	1.11607	0.09965		1.45338	6.38926	3.13212	0.25382		2.69708	14.5561	2.11336	0.11241
3.30788	17.3061	0.78277	0.0485		2.11531	11.9193	0.99066	0.08845		1.43869	5.92476	3.04764	0.24697		2.85716	12.2967	3.41182	0.18148
3.36475	17.5686	0.56763	0.03517		2.00536	12.0143	0.90703	0.08098		1.5968	7.075	2.91403	0.23614		2.61997	13.6714	2.53628	0.13491
3.32827	17.3529	0.65282	0.04045		1.96586	11.5388	1.54602	0.13804		1.41924	7.0421	3.07651	0.24931		2.37884	16.4078	1.71461	0.0912
3.47788	17.5475	0.5166	0.03201		1.39437	6.30348	2.33651	0.20862		1.4397	6.8524	3.27776	0.26562		3.05379	17.5863	0.69049	0.03673
3.51424	17.5782	0.51342	0.03181		1.39724	5.84155	2.57686	0.23008		1.30859	5.64972	2.98243	0.24169		3.2795	17.514	0.89762	0.04775
3.31956	17.2671	0.62114	0.03848		1.3604	5.59828	2.68704	0.23991		1.28326	4.61528	2.39321	0.19394		3.31081	17.1039	1.12341	0.05976
3.469	17.5187	0.30095	0.01865		1.32765	5.50638	2.42267	0.21631		1.38176	5.53164	2.69963	0.21877		3.23891	17.159	1.15837	0.06162
3.42046	17.1259	0.63438	0.0393		1.17882	6.08159	1.93386	0.17267		1.40223	4.88868	2.21092	0.17917		3.18493	15.3077	5.50595	0.29287
3.34325	17.5084	0.22947	0.01422		1.33051	6.17776	1.89208	0.16894		1.50731	6.486	2.65179	0.21489		3.01426	15.6601	5.01	0.26649
3.53257	17.5933	0.224	0.01388		1.10273	6.32361	1.80011	0.16072		1.53427	6.08889	2.48712	0.20155		3.0293	16.288	4.73406	0.25181
3.30892	17.6801	0.14445	0.00895		1.2948	5.80602	1.9746	0.1763		1.71947	7.18166	2.05234	0.16632		3.16576	15.4801	5.45577	0.2902
3.34555	17.2611	0.33588	0.02081		1.15823	5.71648	2.0633	0.18422		1.77302	8.04009	2.18801	0.17731		3.09944	16.3824	4.55208	0.24213
3.40645	17.6019	0.10867	0.00673		1.16882	5.41297	2.49538	0.2228		2.05239	8.41107	2.20358	0.17857		3.28148	17.3282	3.86434	0.20555
3.46626	17.4292	0.17435	0.0108		1.1863	5.35551	2.51209	0.22429		1.89421	7.94482	2.43188	0.19707		3.26985	17.4185	3.61218	0.19214
3.3688	17.2739	0.27202	0.01685		1.01135	5.40067	2.43223	0.21716		1.8519	9.11357	2.05803	0.16678		3.43342	17.9259	2.9761	0.1583
3.33352	17.5522	-0.13533	-0.00839		1.05812	5.82147	2.13831	0.19092		2.12443	8.69249	2.23803	0.18136		3.39272	17.7862	2.91689	0.15515
3.41983	17.4926	-0.22202	-0.01376		0.94483	5.92301	2.09509	0.18706		1.94704	8.98217	2.36297	0.19149		3.53534	18.0698	2.6148	0.13909
3.38296	17.6166	-0.15995	-0.00991		1.13498	5.98828	1.9952	0.17814		2.03838	9.78719	2.37696	0.19262		3.58972	18.1413	2.46276	0.131
3.43234	17.5751	-0.14857	-0.0092		1.13752	5.63068	2.27686	0.20329		1.91846	8.68638	2.61551	0.21195		3.7108	18.1758	2.48828	0.13236
3.45022	17.6475	-0.3249	-0.02013		1.0846	6.10758	1.95887	0.1749		2.08444	9.26655	2.61624	0.21201		3.5308	18.783	1.71314	0.09112
3.36476	17.4585	-0.26002	-0.01611		1.07439	5.75953	2.23122	0.19922		1.83974	8.86341	2.77261	0.22468		3.79252	18.6314	1.86355	0.09913
3.25645	17.2385	-0.09689	-0.006		1.13049	6.069	2.00169	0.17872		1.74147	7.89637	3.12856	0.25353		3.63999	19.007	1.5199	0.08085
3.24699	17.2603	-0.26292	-0.01629		1.0988	5.64857	2.41312	0.21546		1.75776	7.89899	2.73724	0.22182		3.7741	19.0748	1.50211	0.0799
3.39089	18.231	0.92496	0.05731		1.111	6.24999	2.0088	0.17936		1.84905	8.79881	3.07552	0.24923		3.80519	18.6756	1.91822	0.10203
3.4253	18.1903	0.96525	0.05981		1.15897	5.75044	2.51232	0.22431		2.06515	9.73437	2.77556	0.22492		3.84082	19.1054	1.23679	0.06579
3.4555	18.1996	0.93571	0.05797		1.17879	5.93684	2.33436	0.20843		1.94342	9.58589	2.51779	0.20404		3.77678	19.1693	1.21784	0.06478
3.53289	18.0688	0.88281	0.0547		1.06841	5.76129	2.53611	0.22644		2.04577	9.39187	2.40512	0.1949		3.87249	19.312	1.14694	0.06101
3.39316	17.9148	0.93894	0.05817		1.22396	5.58566	2.93908	0.26242		1.82876	10.5215	2.41812	0.19596		3.84384	19.6905	0.61787	0.03287
3.37338	18.0315	0.76984	0.0477		1.13147	6.15891	2.45689	0.21937		1.71845	8.70569	2.47148	0.20028		3.80355	19.6011	0.54165	0.02881
3.24011	17.6532	1.04919	0.06501		1.21563	6.02949	2.73882	0.24454		1.83648	8.1183	2.37407	0.19239		3.91362	19.8008	0.35645	0.01896
3.32961	17.2857	1.30617	0.08093		1.20554	6.12422	2.64155	0.23585		1.73747	8.36031	2.19193	0.17763		3.91593	19.6555	0.27415	0.01458
3.31391	17.3182	1.30574	0.0809		1.45922	6.2057	2.83145	0.25281		1.78721	7.26396	1.54992	0.1256		3.81771	19.3997	0.38059	0.02024
3.47795	17.255	1.48711	0.09214		1.32147	6.15004	2.79759	0.24979		1.74911	10.2234	1.14516	0.0928		3.8085	19.3586	0.31252	0.01662
3.25616	17.2114	1.45668	0.09025		1.36059	6.49066	2.45917	0.21957		1.49173	6.13728	1.63133	0.1322		3.73586	19.4374	0.06069	0.00323
3.35666	17.1693	1.57616	0.09766		1.38442	6.33626	2.72396	0.24321		1.8599	7.55263	1.8448	0.1495		3.84116	19.1887	0.11345	0.00603
3.4285	17.2548	1.73909	0.10775		1.45276	6.29411	2.8783	0.25699		1.98299	8.47089	1.87049	0.15158		3.89541	19.4014	-0.00779	-0.000414476
3.13403	17.4647	1.36023	0.08428		1.45	6.55575	2.70191	0.24124		1.96511	10.0667	2.17408	0.17618		3.74649	19.2248	-0.18119	-0.00964
3.46997	17.7128	0.88011	0.05453		1.40577	6.82387	2.61951	0.23388		1.35309	8.7279	1.71593	0.13905		3.67944	19.0268	-0.03068	-0.00163
3.4593	17.665	0.8326	0.05159		1.61539	7.44431	2.37792	0.21231		1.63238	7.60033	4.45927	0.36137		3.59526	19.0058	-0.23854	-0.01269
3.36048	17.3192	0.93906	0.05818		1.39059	7.50069	2.20172	0.19658		1.70616	7.91731	4.26661	0.34575		3.62846	18.3803	0.24548	0.01306
3.29009	17.823	0.3101	0.01921		1.52188	7.71268	2.29831	0.20521		1.6198	7.86615	4.11238	0.33326		3.6036	16.9242	1.08821	0.05788
3.33237	17.5605	0.51564	0.03195		1.61862	7.70351	2.11104	0.18849		1.60024	7.42294	4.38674	0.35549		3.5177	14.8638	1.426	0.07585
3.36162	17.5248	0.51143	0.03169		1.45279	8.1732	1.57891	0.14097		1.64857	7.39504	4.42742	0.35879		2.89878	13.8024	1.83222	0.09746
3.4258	17.6559	0.38282	0.02372		1.49041	8.18989	1.86502	0.16652		1.64277	8.0712	3.94363	0.31958		2.61897	14.5816	1.44462	0.07684
3.44314	17.711	0.30617	0.01897		1.56322	8.65857	1.41422	0.12627		1.66908	8.11754	3.79568	0.30759		2.62857	13.9829	2.69302	0.14325
3.36778	17.5622	0.31825	0.01972		1.66486	8.42899	1.71662	0.15327		1.41777	7.69893	3.66697	0.29716		2.72762	15.1514	2.2614	0.12029
3.37231	17.4646	0.32902	0.02039		1.56841	8.47709	1.58986	0.14195		1.47404	7.36038	3.73567	0.30273		2.70037	16.9964	1.17265	0.06237
3.45801	17.5897	0.28683	0.01777		1.65548	8.99638	1.30628	0.11663		1.38575	6.80881	3.43487	0.27835		3.20318	17.5382	0.79107	0.04208
3.28623	17.584	0.15572	0.00965		1.71861	8.79172	1.53551	0.1371		1.47225	5.60014	3.12251	0.25304		3.31209	17.3758	1.0452	0.0556
3.33678	17.7946	-0.10939	-0.00678		1.72914	9.23737	1.10587	0.09874		1.49014	5.76045	3.13899	0.25438		3.34616	17.4247	1.01847	0.05417
3.31157	17.293	0.27928	0.0173		1.838	9.23469	1.38609	0.12376		1.50098	7.60173	3.07802	0.24943		3.22402	17.0798	1.28266	0.06823
3.40428	17.3818	0.17266	0.0107		1.85231	9.72769	1.06848	0.0954		1.40338	6.56481	3.24383	0.26287		3.012	15.6001	5.29467	0.28163
3.43167	17.5837	-0.08452	-0.00524		2.00061	9.73291	1.04397	0.09321		1.44731	5.81159	3.01233	0.24411		2.99344	15.4842	5.31447	0.28268
3.32227	17.3116	0.20516	0.01271		1.90138	9.94443	0.99153	0.08853		1.20057	5.56974	3.28404	0.26613		2.95314	16.0211	4.98885	0.26536
3.42311	17.6587	-0.11561	-0.00716		2.02298	10.2542	0.75006	0.06697		1.36143	5.47708	3.07196	0.24894		3.06603	15.805	5.14636	0.27374
3.4522	17.5848	-0.22466	-0.01392		2.09678	10.7762	0.35815	0.03198		1.3525	6.14575	2.65857	0.21544		3.01288	16.3439	4.58285	0.24377
3.35569	17.7172	-0.48473	-0.03003		2.06868	10.8048	0.35888	0.03204		1.32877	6.09437	2.7127	0.21983		3.19585	17.1409	3.9608	0.21068
3.43778	17.6755	-0.36215	-0.02244		2.01669	11.0091	0.48921	0.04368		1.53562	6.88918	2.86236	0.23196		3.20597	17.6357	3.38606	0.18011
3.4901	17.5182	-0.1995	-0.01236		1.93166	11.7506	-0.14595	-0.01303		1.43821	6.37124	2.75046	0.22289		3.37129	17.4563	3.46362	0.18424
3.36589	17.3611	-0.02747	-0.0017		2.05568	11.9163	-0.34202	-0.03054		1.54377	7.66307	2.11293	0.17123		3.42582	17.8062	2.95756	0.15732
3.35625	17.5204	-0.4013	-0.02486		2.07267	11.7062	0.00544	0.0004856		1.83877	8.68422	2.27113	0.18405		3.51706	18.186	2.44904	0.13027
3.21879	17.3269	-0.26101	-0.01617		1.92704	11.9928	-0.20034	-0.01789		2.03881	9.15702	1.95418	0.15836		3.58501	18.2853	2.36118	0.12559
3.33213	17.1082	-0.29738	-0.01842		2.00836	11.4868	0.46953	0.04192		1.82079	9.19858	2.08889	0.16928		3.60262	18.0555	2.5822	0.13735
3.45223	18.189	0.88279	0.0547		1.93045	11.591	0.46317	0.04135		1.77538	8.91749	2.22377	0.18021		3.62432	18.6394	1.92888	0.1026
3.49951	18.0398	0.96762	0.05995		1.99677	11.617	0.43669	0.03899		1.9611	9.11259	2.43556	0.19737		3.74043	18.3933	1.91734	0.10199
3.39092	18.1803	0.85181	0.05278		1.97098	11.6027	0.58065	0.05184		1.90731	9.53791	2.83482	0.22973		3.6017	18.7284	1.61042	0.08566
3.50932	18.2604	0.55433	0.03435		1.89297	11.3803	0.83416	0.07448		1.99202	9.6643	2.41855	0.19599		3.83248	18.9776	1.48609	0.07905
3.41408	17.8893	0.83261	0.05159		1.91604	11.4377	0.94895	0.08473		2.01008	9.42879	2.29876	0.18629		3.79933	18.6432	1.87138	0.09954
3.40167	17.9017	0.82856	0.05134		1.90635	11.405	1.00955	0.09014		1.93378	9.85728	2.38915	0.19361		3.86063	19.2103	1.32325	0.07039
3.32474	17.7047	1.1099	0.06877		1.97172	11.6184	1.0481	0.09358		1.85835	9.84859	2.60994	0.2115		3.83727	19.478	0.91891	0.04888
3.46958	17.8239	0.86448	0.05356		2.01062	11.5578	1.31648	0.11754		1.84588	7.99469	3.11199	0.25219		3.89396	19.1469	1.24063	0.06599
3.38938	17.5769	1.16999	0.07249		2.02579	11.7176	1.074	0.09589		1.7451	8.02567	2.96572	0.24033		3.88837	19.376	0.88268	0.04695
3.32021	17.5328	1.09927	0.06811		1.99127	11.4655	1.54367	0.13783		1.77639	8.51426	3.10612	0.25171		3.82279	19.5731	0.69476	0.03696
3.40227	17.3089	1.37734	0.08534		1.31796	6.05145	2.51271	0.22435		1.95377	8.92937	2.74015	0.22205		3.9495	19.7151	0.39006	0.02075
3.31641	17.0471	1.64348	0.10183		1.28086	5.78794	2.45749	0.21942		1.82482	9.45009	2.82996	0.22933		3.88333	19.7484	0.22901	0.01218
3.32735	17.3183	1.76199	0.10917		1.21501	5.60546	2.30736	0.20601		1.92038	9.73641	2.17799	0.1765		3.89157	19.7123	0.13765	0.00732
3.2171	17.6588	1.24879	0.07737		1.20769	5.55876	2.06847	0.18468		1.77059	8.9348	2.65501	0.21515		3.78564	19.2892	0.37334	0.01986
3.48741	17.6581	0.88876	0.05507		1.12981	5.9805	1.74213	0.15555		1.6708	8.38665	2.57416	0.2086		3.79009	19.2577	0.23105	0.01229
3.3452	17.438	0.90892	0.05631		1.23286	6.05692	1.7349	0.1549		1.95918	7.30237	2.59122	0.20999		3.81561	19.2193	0.13794	0.00734
3.36626	17.3124	0.75905	0.04703		1.11238	5.96482	1.90941	0.17048		1.77568	8.92799	1.99265	0.16148		4.00474	19.1195	0.14164	0.00753
3.39007	17.7095	0.52497	0.03253		1.18684	5.31625	2.31253	0.20648		1.63706	8.25936	1.91831	0.15545		3.76278	19.3179	-0.35997	-0.01915
3.48144	17.6528	0.43196	0.02676		1.11722	5.37567	2.13816	0.19091		2.1185	9.88108	1.41659	0.1148		3.75282	19.2541	-0.40497	-0.02154
3.34121	17.3428	0.67053	0.04154		1.26573	5.08403	2.63947	0.23567		1.74653	7.82184	1.37138	0.11113		3.6475	18.6958	0.0836	0.00445
3.3811	17.375	0.45053	0.02791		1.21001	5.13316	2.58158	0.2305		1.92463	8.4693	1.57147	0.12735		3.62257	18.7167	-0.06003	-0.00319
3.44273	17.7231	0.23627	0.01464		0.96979	5.31603	2.35461	0.21023		2.04365	10.6077	1.97336	0.15992		3.56699	17.6843	0.7365	0.03918
3.28631	17.5216	0.32392	0.02007		1.01203	5.37268	2.42697	0.21669		1.93643	10.217	1.52621	0.12368		3.48329	15.7763	1.4644	0.07789
3.32494	17.4427	0.37507	0.02324		1.05819	5.41717	2.44697	0.21848		1.53137	8.18649	2.29154	0.1857		3.09928	14.8442	1.34684	0.07164
3.46164	17.4056	0.31511	0.01952		1.16471	5.38959	2.35364	0.21015		1.66812	7.30004	4.68726	0.37984		2.92462	14.0424	1.5612	0.08304
3.3617	17.6436	0.03483	0.00216		0.93865	5.23714	2.42555	0.21657		1.57857	7.67894	4.54424	0.36825		2.63027	15.2674	1.99885	0.10632
3.30602	17.5783	0.09004	0.00558		1.08932	5.67145	2.24795	0.20071		1.45019	7.8219	4.38339	0.35522		2.84427	16.5226	1.50455	0.08003
3.35288	17.5264	0.1192	0.00739		1.09197	5.54724	2.4161	0.21572		1.47714	7.36427	4.44205	0.35997		3.06177	16.9704	1.28802	0.06851
3.32107	17.4717	0.13378	0.00829		1.08597	5.60556	2.3908	0.21346		1.51724	7.26627	4.65045	0.37686		3.38601	17.7097	0.64608	0.03437
3.39802	17.7276	-0.18526	-0.01148		1.19834	5.41559	2.4105	0.21522		1.59615	7.55829	4.17045	0.33796		3.35768	17.3281	1.03815	0.05522
3.47993	17.6886	-0.05635	-0.00349		1.0902	5.96365	2.31186	0.20642		1.46496	7.37883	4.06103	0.32909		3.31676	17.2673	1.01757	0.05413
3.49118	17.8976	-0.41018	-0.02541		1.25959	5.3906	2.82546	0.25227		1.25474	6.41774	3.95749	0.3207		3.13989	17.2099	1.18853	0.06322
3.34362	17.648	-0.19515	-0.01209		1.24928	5.83837	2.39929	0.21422		1.11278	5.88178	3.33651	0.27038		3.01617	15.0623	5.60047	0.2979
3.29103	17.7146	-0.39297	-0.02435		1.10512	5.71133	2.49084	0.2224		1.26385	5.0451	3.14392	0.25477		2.93834	15.3049	5.41102	0.28782
3.34364	17.6506	-0.37194	-0.02304		1.1364	6.01537	2.56422	0.22895		1.43346	6.15708	2.49448	0.20215		2.99433	16.0953	5.05801	0.26904
3.50328	17.7635	-0.43729	-0.02709		1.12118	6.24385	2.42534	0.21655		1.39404	6.67583	3.18902	0.25843		2.94067	16.2797	4.94213	0.26288
3.42691	17.3288	-0.07215	-0.00447		1.16276	6.03652	2.75261	0.24577		1.49707	6.94739	2.85957	0.23173		3.23208	16.5461	4.52599	0.24074
3.37015	17.1441	0.02746	0.0017		1.19315	6.37256	2.45169	0.2189		1.46623	7.47401	2.733	0.22148		3.17307	16.9984	4.09356	0.21774
3.26297	17.3466	-0.39009	-0.02417		1.3596	6.27095	2.72698	0.24348		1.27994	6.06878	3.03424	0.24589		3.23258	17.3334	3.62203	0.19266
3.31101	17.1042	-0.18918	-0.01172		1.26583	6.37287	2.52446	0.2254		1.2555	5.73879	3.49045	0.28286		3.45452	17.6292	3.29353	0.17519
3.41517	18.0617	0.84481	0.05234		1.40279	6.65187	2.22594	0.19874		1.38194	5.55975	3.26237	0.26437		3.35406	17.8385	2.72763	0.14509
3.47245	18.1513	0.7455	0.04619		1.33859	6.45306	2.58247	0.23058		1.21361	5.90634	3.35335	0.27175		3.62268	18.29	2.30031	0.12236
3.40217	17.896	0.9946	0.06162		1.57101	6.75155	2.5327	0.22613		1.25578	5.48796	3.07152	0.24891		3.5391	17.9964	2.52054	0.13407
3.41711	17.8477	0.7451	0.04616		1.49713	6.95309	2.23388	0.19945		1.50235	6.3602	2.61644	0.21203		3.59303	18.6009	2.08534	0.11092
3.38689	17.6008	0.99554	0.06168		1.45073	7.20181	2.25036	0.20093		1.44945	6.12511	2.93982	0.23824		3.60997	18.4849	2.13501	0.11356
3.49627	17.8331	0.73622	0.04561		1.4522	7.24297	2.43054	0.21701		1.53718	6.93946	2.86355	0.23205		3.69083	19.0655	1.33976	0.07126
3.46602	17.8257	0.84834	0.05256		1.42951	7.69713	1.91838	0.17128		1.78234	7.5126	2.27227	0.18414		3.61292	19.0746	1.49625	0.07959
3.39466	18.1465	0.54513	0.03377		1.54713	7.89702	1.88897	0.16866		2.00949	9.0391	1.9891	0.16119		3.79154	18.9374	1.68775	0.08977
3.34139	17.7517	0.87868	0.05444		1.64656	7.80274	1.88875	0.16864		1.80499	9.4569	2.05217	0.1663		3.79459	18.9517	1.64992	0.08776
3.27764	17.7832	0.84701	0.05248		1.65783	7.95513	1.80355	0.16103		1.96453	8.5715	2.35537	0.19087		3.7387	19.2553	1.3063	0.06948
3.33202	17.2629	1.35429	0.08391		1.49916	8.18743	1.77481	0.15846		2.01296	7.85139	2.44342	0.19801		3.73438	19.0773	1.31496	0.06994
3.4052	17.0673	1.85526	0.11495		1.5429	8.58906	1.37423	0.1227		1.98429	9.42391	2.77119	0.22457		3.90656	19.4735	0.88678	0.04717
3.25637	17.1945	1.83244	0.11353		1.67465	8.49741	1.61774	0.14444		1.91502	8.56249	2.52122	0.20431		3.79832	19.635	0.76258	0.04056
3.34968	17.3914	1.38245	0.08565		1.61085	8.66103	1.38432	0.1236		1.93905	9.29623	2.28985	0.18556		3.89649	20.0689	0.2928	0.01557
3.36436	17.59	0.96223	0.05962		1.69424	8.97358	1.31988	0.11785		1.86132	10.0594	2.27426	0.1843		3.85076	20.2366	-0.17027	-0.00906
3.34889	17.3539	0.90277	0.05593		1.75516	8.94	1.27994	0.11428		1.82555	8.96313	2.91149	0.23594		3.94048	19.731	0.31624	0.01682
3.3977	17.4366	0.64341	0.03986		1.82181	9.2982	1.11535	0.09959		1.89386	8.52356	2.99717	0.24288		3.84014	19.7132	0.22723	0.01209
3.37998	17.6134	0.44257	0.02742		1.81003	9.5819	1.09082	0.09739		1.72283	9.00613	3.15089	0.25534		3.88825	19.498	0.21021	0.01118
3.37478	17.4767	0.48572	0.03009		1.92392	10.0006	0.72312	0.06456		1.93741	8.92165	2.64777	0.21457		3.89954	19.7395	-0.12848	-0.00683
3.34091	17.4165	0.5395	0.03343		1.95274	9.8145	0.90735	0.08101		1.91813	8.81664	3.02135	0.24484		3.79942	19.674	-0.28981	-0.01542
3.4436	17.4989	0.32003	0.01983		1.90579	10.1481	0.60734	0.05423		1.85289	9.69385	2.72897	0.22115		3.99665	19.3143	-0.06639	-0.00353
3.39917	17.4951	0.35348	0.0219		2.04839	10.3254	0.65324	0.05833		1.87284	8.32448	2.40972	0.19528		3.80177	19.127	-0.02064	-0.0011
3.31862	17.5263	0.28893	0.0179		2.05466	10.824	0.23993	0.02142		1.98242	9.16107	2.45634	0.19905		3.72057	19.2303	-0.30051	-0.01598
3.42435	17.4169	0.34208	0.02119		2.12663	10.7054	0.39938	0.03566		1.89265	8.60581	2.69179	0.21814		3.79947	19.0822	-0.23661	-0.01259
3.35894	17.4179	0.28882	0.01789		2.05662	10.86	0.55576	0.04962		1.9976	8.71432	2.41805	0.19595		3.74398	18.77	-0.10761	-0.00572
3.3808	17.5476	0.12068	0.00748		1.90793	11.4724	0.03233	0.00289		1.73903	9.49441	2.64929	0.21469		3.57111	18.3182	0.30097	0.01601
3.48254	17.4747	0.11486	0.00712		1.98855	11.5442	-0.00202	-0.000180058		1.78227	8.81792	1.92543	0.15603		3.5892	17.1393	1.1251	0.05985
3.28494	17.6271	0.11486	0.00712		2.08669	11.4253	0.19772	0.01765		2.10894	8.73951	1.52277	0.1234		3.35658	15.7196	1.31014	0.06969
3.38137	17.64	0.09053	0.00561		1.9285	11.5881	0.20102	0.01795		1.86147	11.3711	1.22223	0.09905		3.07299	13.7441	1.71185	0.09106
3.33599	17.554	-0.08643	-0.00535		1.83765	11.4938	0.27663	0.0247		1.92827	8.98216	1.70133	0.13787		2.67286	15.8415	1.23247	0.06556
3.46928	17.6769	-0.23302	-0.01444		1.88371	11.3501	0.48952	0.04371		2.0512	10.6486	2.12141	0.17191		3.03914	17.5122	0.8053	0.04284
3.42744	17.6353	-0.11838	-0.00733		1.92065	11.5386	0.43459	0.0388		1.78224	10.6043	1.8112	0.14677		3.20258	17.438	1.02134	0.05433
3.38799	17.8409	-0.40604	-0.02516		1.90093	11.347	0.75327	0.06726		1.68611	8.86927	2.4047	0.19487		3.31237	17.5894	0.83384	0.04435
3.38039	17.535	-0.18992	-0.01177		1.89279	11.4907	0.69005	0.06161		1.55313	7.16431	4.70628	0.38138		3.35495	17.2109	1.08659	0.0578
3.29719	17.6923	-0.45718	-0.02833		1.81699	11.3082	1.01531	0.09065		1.61159	7.37836	4.53303	0.36734		3.26302	16.955	1.3212	0.07028
3.45724	17.6472	-0.3788	-0.02347		1.82429	11.4932	0.91165	0.0814		1.52574	7.11886	4.48654	0.36358		3.28146	16.8892	1.53608	0.08171
3.27463	17.4119	-0.26719	-0.01655		1.96033	11.4133	1.20089	0.10722		1.50331	7.07537	4.22784	0.34261		3.03054	14.6066	5.85172	0.31126
3.31728	17.1025	-0.04434	-0.00275		2.10618	11.652	1.14981	0.10266		1.43572	6.85026	4.56843	0.37021		2.76599	14.9061	5.85798	0.31159
3.23795	17.1311	-0.13452	-0.00833		2.01447	11.3973	1.34668	0.12024		1.56562	7.01573	4.09179	0.33159		2.96463	16.1047	5.1856	0.27583
3.34552	17.1742	-0.20713	-0.01283		1.89674	11.519	1.48268	0.13238		1.35269	6.36782	4.33967	0.35167		3.05918	16.4991	4.88033	0.25959
3.43318	17.9274	1.05377	0.06529		1.33832	5.95224	2.57102	0.22956		1.27406	5.79928	3.56147	0.28861		3.16672	16.6308	4.59719	0.24453
3.48269	17.9832	0.83151	0.05152		1.36087	5.83619	2.35609	0.21037		1.16746	4.80576	2.98067	0.24155		3.10768	17.1691	4.01672	0.21366
3.38446	18.0253	0.75415	0.04673		1.22972	5.40882	2.41985	0.21606		1.46976	4.79024	3.03777	0.24617		3.18581	17.2588	3.61007	0.19203
3.46445	17.8731	0.75049	0.0465		1.10655	5.273	2.07051	0.18487		1.38158	5.90209	2.52315	0.20447		3.4083	17.3766	3.54456	0.18854
3.34738	17.9146	0.63943	0.03962		1.08694	5.67249	1.85714	0.16582		1.50011	5.31384	3.00373	0.24341		3.26578	17.2411	2.92106	0.15538
3.52025	18.032	0.50084	0.03103		1.15756	5.64164	1.919	0.17134		1.39408	6.09275	2.60396	0.21102		3.4208	18.1205	2.17134	0.1155
3.40997	17.9208	0.70831	0.04389		1.17789	5.71691	1.97882	0.17668		1.477	7.70312	2.60515	0.21111		3.51124	18.1226	2.31627	0.12321
3.37075	17.9348	0.65725	0.04072		1.03883	4.81823	2.58809	0.23108		1.28102	5.8904	3.0422	0.24653		3.75635	18.5109	2.05148	0.10912
3.35842	17.6451	0.95639	0.05926		1.10358	4.74086	2.26904	0.20259		1.07661	5.08241	3.24779	0.26319		3.58394	18.8498	1.87897	0.09995
3.29096	17.5702	0.94877	0.05878		1.23862	4.83766	2.44067	0.21792		1.25572	5.78777	3.32532	0.26947		3.68789	19.1266	1.41937	0.0755
3.36195	17.2628	1.41641	0.08776		1.10634	5.08672	2.40169	0.21444		1.07508	5.38296	3.1962	0.25901		3.76859	19.1759	1.30446	0.06939
3.4564	17.0941	1.86593	0.11561		0.99416	5.39914	2.22519	0.19868		1.19451	5.08504	2.40398	0.19481		3.85412	19.454	1.17895	0.06271
3.25346	17.1069	1.86376	0.11547		1.10061	5.3036	2.57803	0.23018		1.52626	6.60696	2.90309	0.23526		3.80247	19.3038	1.24847	0.06641
3.28956	17.2242	1.51119	0.09363		0.99789	5.46881	2.37766	0.21229		1.46292	5.37978	2.74476	0.22243		3.863	19.4398	1.1564	0.06151
3.35175	17.5272	0.9234	0.05721		1.18749	5.31629	2.18128	0.19476		1.57685	6.74594	2.79476	0.22648		3.81855	19.666	0.87216	0.04639
3.46719	17.3647	0.86301	0.05347		1.05342	5.30124	2.23561	0.19961		1.79216	6.9545	2.43022	0.19694		4.08632	19.7154	0.86379	0.04595
3.45716	17.5478	0.58942	0.03652		1.0988	5.243	2.50566	0.22372		1.79261	8.86458	2.09558	0.16982		3.79411	19.8534	0.62983	0.0335
3.52306	17.6329	0.3955	0.0245		1.17517	5.33977	2.48294	0.22169		1.74997	8.99141	1.9436	0.1575		3.91029	20.1112	0.2376	0.01264
3.38141	17.3645	0.55985	0.03469		1.1295	5.37022	2.6278	0.23462		1.94783	8.55854	1.94468	0.15759		3.87752	19.9583	0.07049	0.00375
3.29209	17.5033	0.3572	0.02213		1.14421	5.73394	2.20856	0.19719		1.89109	9.01215	2.36775	0.19188		4.0484	19.6779	0.27383	0.01457
3.3713	17.8401	0.01727	0.00107		1.15171	5.8912	2.35467	0.21024		1.87206	9.27441	2.6198	0.2123		3.78382	19.8783	0.0539	0.00287
3.35396	17.5229	0.3155	0.01955		1.20762	5.62775	2.5572	0.22832		1.87345	8.40375	2.04056	0.16536		3.92372	19.6423	0.04177	0.00222
3.25188	17.6243	0.06299	0.0039		1.08	5.96902	2.40684	0.2149		1.82458	9.52473	2.32669	0.18855		3.86643	19.4551	0.08686	0.00462
3.36418	17.5311	0.22734	0.01409		1.15204	5.87475	2.6153	0.23351		1.64073	8.88402	2.87107	0.23266		3.86246	19.7467	-0.12906	-0.00687
3.41523	17.3572	0.32337	0.02004		1.16175	6.07395	2.62709	0.23456		1.66547	8.00292	2.91694	0.23638		3.92131	19.3425	-0.0784	-0.00417
3.52597	17.4633	0.18534	0.01148		1.1182	6.38891	2.35253	0.21005		1.82884	8.29746	3.07776	0.24941		3.7042	19.4625	-0.32158	-0.01711
3.4058	17.6652	-0.00428	-0.000265489		1.16957	6.19466	2.65275	0.23685		1.71656	8.39955	3.19662	0.25905		3.89673	19.1328	-0.20263	-0.01078
3.40957	17.6216	0.00803	0.000497418		1.13904	6.39388	2.47184	0.2207		1.8536	9.19507	2.53174	0.20517		3.64819	18.9978	-0.1814	-0.00965
3.43791	17.6408	0.01707	0.00106		1.32902	6.42444	2.54963	0.22765		1.83341	8.9514	2.83872	0.23004		3.73468	18.4595	0.18465	0.00982
3.40991	17.4082	-0.02146	-0.00133		1.3398	6.66304	2.30744	0.20602		1.87742	10.063	2.4536	0.19883		3.49473	18.4671	0.2139	0.01138
3.3724	17.5624	-0.14739	-0.00913		1.37837	6.78468	2.14848	0.19183		1.82165	8.96211	2.45754	0.19915		3.61675	18.069	0.43004	0.02287
3.43627	17.388	0.01425	0.000883013		1.46293	6.83047	2.16223	0.19306		1.69823	8.59825	2.62407	0.21265		3.50192	15.993	1.51926	0.08081
3.46497	17.6802	-0.41213	-0.02553		1.46409	7.08565	2.19627	0.1961		1.9798	8.98909	2.70396	0.21912		3.34344	14.2601	1.43379	0.07627
3.33444	17.5741	-0.31628	-0.0196		1.45884	7.13554	2.0851	0.18617		1.88822	9.59796	2.35757	0.19105		2.74784	16.5787	0.66796	0.03553
3.30462	17.412	-0.22585	-0.01399		1.41398	7.55895	1.82426	0.16288		1.74458	8.39159	2.56111	0.20755		3.10558	17.6277	0.74932	0.03986
3.37767	17.5542	-0.38088	-0.0236		1.49439	7.37363	2.10892	0.1883		1.96561	9.05588	1.88263	0.15256		3.28215	17.6783	0.70787	0.03765
3.26169	17.393	-0.31548	-0.01955		1.41782	7.6641	1.89938	0.16959		2.06366	8.33488	1.60197	0.12982		3.3886	17.4957	0.95573	0.05084
3.30747	17.1396	-0.18984	-0.01176		1.57305	7.85397	1.7922	0.16002		1.84967	10.3829	1.82497	0.14789		3.24169	17.2403	1.12117	0.05964
3.25286	17.0237	-0.13179	-0.00817		1.60154	7.91917	1.76068	0.1572		1.85739	8.94934	1.91058	0.15483		3.30162	16.9801	1.34581	0.07159
3.33886	17.2256	-0.19825	-0.01228		1.53514	7.79072	1.9483	0.17396		1.82181	10.2472	2.43267	0.19714		3.24898	17.3845	1.01024	0.05374
3.41647	17.8453	1.03877	0.06436		1.57272	8.16844	1.72044	0.15361		1.77738	10.5101	2.06058	0.16698		2.99178	13.9149	6.69008	0.35586
3.3601	18.0301	0.65806	0.04077		1.50021	8.67751	1.26922	0.11332		1.5924	8.21686	2.60563	0.21115		2.72212	14.7711	5.89866	0.31376
3.28322	17.6434	1.0208	0.06325		1.57632	8.72246	1.31832	0.11771		1.45907	6.68717	4.64608	0.37651		2.91365	15.9851	5.26635	0.28012
3.51884	17.8177	0.72784	0.0451		1.71562	8.92231	1.16533	0.10405		1.40702	7.024	4.32007	0.35009		2.99455	16.6076	4.81371	0.25605
3.33753	17.7321	0.86559	0.05363		1.78727	9.10496	1.1252	0.10046		1.51182	6.91882	4.3014	0.34857		3.20495	16.4669	4.71851	0.25098
3.586	17.9402	0.55109	0.03414		1.6643	9.15515	1.14572	0.1023		1.41726	7.21232	4.02399	0.32609		3.08926	16.3383	4.72272	0.25121
3.53922	17.908	0.77746	0.04817		1.78973	9.46763	0.9682	0.08645		1.39883	7.02796	4.13309	0.33493		3.21811	17.0815	3.69785	0.19669
3.43793	17.8395	0.66674	0.04131		1.8426	9.59592	1.00338	0.08959		1.49479	6.42486	4.25716	0.34499		3.39761	17.4148	3.40708	0.18123
3.44886	17.334	1.11021	0.06879		1.88347	9.83888	0.77927	0.06958		1.38342	6.14776	4.05497	0.3286		3.25426	17.1458	3.19971	0.1702
3.303	17.4285	1.05794	0.06555		1.98317	9.98207	0.65925	0.05886		1.27306	5.33281	3.28348	0.26608		3.46446	17.9906	2.4618	0.13095
3.29566	17.2995	1.53465	0.09508		1.91788	10.1619	0.60942	0.05441		1.43348	5.02289	3.01655	0.24445		3.39817	18.2862	2.2073	0.11741
3.41165	17.0416	1.88562	0.11683		2.0498	10.38	0.47388	0.04231		1.56111	4.8615	3.56676	0.28904		3.53662	18.5167	2.11258	0.11237
3.48325	17.2808	1.54941	0.096		1.992	10.8761	0.23724	0.02118		1.47117	6.32006	2.43606	0.19741		3.6434	18.8698	1.66768	0.08871
3.37419	17.4404	0.96029	0.0595		2.04452	10.5981	0.52404	0.04679		1.7113	6.30676	2.62927	0.21307		3.74657	19.2772	1.3038	0.06935
3.25135	17.4931	0.63525	0.03936		2.02737	10.8859	0.41071	0.03667		1.53571	6.22599	2.63322	0.21339		3.6964	19.4677	1.04237	0.05545
3.47269	17.4167	0.74077	0.0459		1.97909	11.5785	-0.19687	-0.01758		1.46806	7.67069	2.42605	0.1966		3.90302	19.4161	1.16358	0.06189
3.42666	17.5005	0.55437	0.03435		2.05443	11.4301	0.10719	0.00957		1.27504	5.59438	3.18414	0.25803		3.75878	19.5164	1.07949	0.05742
3.44493	17.5668	0.46364	0.02873		2.09965	11.5735	-0.06965	-0.00622		1.04347	3.90708	3.28153	0.26593		3.92733	20.0512	0.75359	0.04008
3.3546	17.4205	0.54774	0.03394		2.03429	11.5781	0.17026	0.0152		1.34509	4.99422	2.86755	0.23238		3.76993	19.5631	0.98768	0.05254
3.19002	17.6515	0.22298	0.01382		1.92568	11.5773	0.14591	0.01303		1.09239	5.51624	3.24585	0.26304		4.05362	19.8642	0.65628	0.03491
3.3996	17.5261	0.37875	0.02347		1.77532	11.3489	0.48393	0.04321		1.25183	4.87411	2.21298	0.17933		3.81593	19.9801	0.48918	0.02602
3.45633	17.4311	0.30786	0.01907		1.91405	11.3326	0.70077	0.06257		1.49874	6.45582	2.88666	0.23393		4.01449	19.9552	0.29112	0.01549
3.25549	17.609	0.12495	0.00774		2.02616	11.2983	0.85301	0.07616		1.44391	6.33765	2.74498	0.22245		3.94555	20.1725	-0.06253	-0.00333
3.45786	17.4227	0.28765	0.01782		1.99978	11.2221	0.9282	0.08287		1.67528	7.74739	2.89399	0.23452		4.02235	19.9909	-0.02566	-0.00136
3.33975	17.3985	0.1906	0.01181		1.87499	11.0291	1.02331	0.09137		1.8598	8.31693	2.28643	0.18529		3.87116	19.9922	-0.11719	-0.00623
3.37359	17.6094	0.07261	0.0045		1.82077	11.3742	0.81491	0.07276		1.77	8.2507	2.34762	0.19024		3.82586	19.7853	0.03828	0.00204
3.39859	17.5069	0.08405	0.00521		2.02038	11.1845	1.38362	0.12354		1.81486	9.07269	1.93563	0.15686		3.77929	19.4901	0.18175	0.00967
3.42542	17.7209	-0.16695	-0.01034		1.91202	11.3844	1.26255	0.11273		1.94968	8.50055	2.0438	0.16562		3.86102	19.4118	-0.01323	-0.000703907
3.40589	17.6409	-0.17317	-0.01073		1.90357	11.4161	1.43495	0.12812		1.91415	9.12264	2.24383	0.18183		3.84375	19.0624	0.33951	0.01806
3.30794	17.4068	0.04893	0.00303		1.83316	11.3911	1.56705	0.13992		1.92781	8.6104	2.35978	0.19123		3.62957	19.575	-0.49508	-0.02633
3.37776	17.7122	-0.33467	-0.02074		1.24626	5.76821	2.52981	0.22588		1.89218	8.75981	1.83226	0.14848		3.84848	18.9608	0.0718	0.00382
3.36628	17.7617	-0.48019	-0.02975		1.22754	5.73549	2.28593	0.2041		1.76651	8.30473	2.76561	0.22412		3.53799	18.6988	-0.01236	-0.000657659
3.32552	17.7576	-0.54365	-0.03368		1.09615	5.24447	2.48341	0.22173		1.76493	7.46972	3.43037	0.27799		3.75949	18.6513	0.04772	0.00254
3.31117	17.9389	-0.60212	-0.03731		1.0156	5.30263	2.02919	0.18118		1.59663	7.67972	2.50086	0.20266		3.55362	18.4355	0.14889	0.00792
3.35654	17.466	-0.32306	-0.02002		0.99453	5.15064	2.1911	0.19563		1.76779	7.55821	2.81261	0.22793		3.58182	18.25	0.26458	0.01407
3.36561	17.3853	-0.43874	-0.02718		1.16626	5.29103	2.05496	0.18348		1.89229	8.79365	3.03679	0.24609		3.52497	16.7819	0.88057	0.04684
3.22755	17.0886	-0.24908	-0.01543		1.13713	5.30586	2.24116	0.2001		1.71465	8.954	2.71316	0.21987		3.32289	14.7127	1.15161	0.06126
3.27688	16.925	0.04668	0.00289		1.01263	4.57143	2.57651	0.23005		1.84895	8.08868	2.68158	0.21731		2.77864	17.0298	0.47116	0.02506
3.12725	17.1514	-0.27264	-0.01689		0.97063	5.02483	1.88644	0.16843		1.8681	9.2872	2.59049	0.20993		3.23323	17.7394	0.60866	0.03238
3.27288	17.0913	-0.06795	-0.00421		1.1768	4.97193	2.29532	0.20494		1.79064	9.28903	2.38674	0.19341		3.29122	17.489	0.79918	0.04251
3.43584	17.6117	1.04444	0.06471		1.08983	5.14283	2.2494	0.20084		1.67916	8.12312	2.79197	0.22625		3.31706	17.5669	0.83671	0.04451
3.41522	17.7693	0.81899	0.05074		1.07173	5.16784	2.44399	0.21821		1.85512	7.66175	2.5032	0.20285		3.20723	17.2311	1.08926	0.05794
3.26576	17.6727	0.87942	0.05449		1.07811	5.54033	2.28844	0.20433		1.81653	9.42255	2.52535	0.20465		3.36457	16.7714	1.47271	0.07834
3.43881	17.6485	0.74585	0.04621		1.05294	5.58311	2.27195	0.20285		1.80824	8.50209	2.13309	0.17286		3.19987	17.0496	1.19134	0.06337
3.32105	17.4978	0.98154	0.06081		1.17656	5.34184	2.41804	0.2159		2.08566	9.39559	1.91956	0.15556		2.82678	13.6889	6.91056	0.36758
3.4236	17.6524	0.71572	0.04434		1.03932	5.20118	2.58784	0.23106		2.12065	9.86184	1.51714	0.12294		2.56738	14.4848	6.19526	0.32953
3.46646	17.6186	0.84133	0.05213		1.19137	5.20692	2.57006	0.22947		1.83877	9.53923	2.20632	0.17879		2.80868	15.6667	5.45831	0.29034
3.36925	17.8297	0.51764	0.03207		1.13015	5.35723	2.39333	0.21369		1.69992	9.86852	2.06759	0.16755		2.98747	16.277	5.01696	0.26686
3.38008	17.4951	0.96495	0.05979		1.1764	5.47781	2.50229	0.22342		1.78143	8.90202	2.71503	0.22002		3.25521	16.2423	4.82503	0.25665
3.32166	17.4418	1.20146	0.07444		1.1031	5.65474	2.45842	0.2195		1.82408	9.30484	2.29582	0.18605		3.12603	15.9621	4.97202	0.26447
3.31329	16.8901	1.90612	0.1181		1.17947	5.89546	2.43853	0.21773		1.73009	8.4539	2.56298	0.2077		3.20674	16.7533	3.91466	0.20823
3.40967	17.1146	1.73376	0.10742		1.21776	5.82118	2.5323	0.2261		1.53149	6.17138	4.56953	0.3703		3.31306	17.283	3.4802	0.18512
3.46979	17.156	1.43496	0.08891		1.14687	6.1937	2.29047	0.20451		1.38947	7.08101	4.31954	0.35004		3.23165	17.2237	3.23935	0.17231
3.39426	17.3596	0.86038	0.05331		1.26424	5.905	2.54189	0.22695		1.32679	6.95927	4.38865	0.35564		3.51289	18.1319	2.20449	0.11726
3.34059	17.2087	0.81677	0.05061		1.10498	6.25624	2.48007	0.22144		1.34187	6.60056	4.45244	0.36081		3.51817	17.9826	2.39251	0.12726
3.42203	17.5167	0.54049	0.03349		1.18917	6.37314	2.41184	0.21534		1.43293	6.48521	4.26532	0.34565		3.7219	18.3322	2.15269	0.11451
3.41108	17.392	0.5882	0.03644		1.32258	6.2412	2.43246	0.21718		1.31716	6.32122	4.06648	0.32954		3.66835	18.9268	1.49514	0.07953
3.34543	17.462	0.47685	0.02954		1.20908	6.31584	2.41369	0.21551		1.52245	6.4871	3.87843	0.3143		3.97053	19.4195	1.08597	0.05776
3.51651	17.5944	0.2432	0.01507		1.4286	6.58162	2.3715	0.21174		1.41759	6.02895	3.335	0.27026		3.74931	19.2819	1.21859	0.06482
3.34129	17.7797	0.0486	0.00301		1.36303	6.45626	2.50125	0.22333		1.44543	5.84098	3.26469	0.26456		3.83691	19.5249	0.89374	0.04754
3.41441	17.5408	0.31539	0.01954		1.42936	6.92299	2.0883	0.18646		1.70851	5.7127	3.09175	0.25055		3.90747	19.5837	1.02916	0.05474
3.48329	17.3561	0.32707	0.02026		1.46174	6.942	2.12974	0.19016		1.78782	7.30877	2.40668	0.19503		3.99279	19.6335	1.08302	0.05761
3.36642	17.7033	0.02005	0.00124		1.42529	7.03095	2.19586	0.19606		1.75971	7.92361	2.39912	0.19442		3.87264	19.883	0.62418	0.0332
3.4888	17.5124	0.07363	0.00456		1.4514	6.9791	2.35803	0.21054		1.6215	7.47204	2.8394	0.2301		3.99238	19.8203	0.74315	0.03953
3.36172	17.63	-0.09105	-0.00564		1.43913	7.57471	1.8207	0.16256		1.4754	7.13662	2.8881	0.23404		3.95456	20.0209	0.32133	0.01709
3.39773	17.5253	-0.02598	-0.00161		1.40699	7.15421	2.34138	0.20905		1.20729	5.13648	3.19294	0.25875		3.99514	20.3928	-0.00899	-0.000478305
3.45065	17.3457	0.15846	0.00982		1.40871	7.36115	2.15874	0.19274		1.14869	3.82904	3.53044	0.2861		3.9687	20.0511	0.00498	0.00026504
3.38655	17.4814	0.00363	0.000225129		1.5186	7.63417	1.91192	0.17071		1.37217	5.21651	3.37374	0.2734		4.06962	19.9697	-0.04501	-0.00239
3.41006	17.63	-0.13638	-0.00845		1.67658	7.91029	1.74399	0.15571		1.27856	5.40279	3.45182	0.27973		4.02903	20.1298	-0.32347	-0.01721
3.36731	17.4186	0.01844	0.00114		1.61609	7.53256	2.07456	0.18523		1.368	4.86228	2.6638	0.21587		3.97083	19.7938	-0.0755	-0.00402
3.44709	17.8763	-0.50608	-0.03136		1.63078	7.93935	1.90519	0.17011		1.463	6.04907	3.19176	0.25865		3.85584	19.5195	0.05862	0.00312
3.32211	17.4327	-0.28682	-0.01777		1.63966	8.5454	1.37872	0.1231		1.45417	6.23568	2.70102	0.21888		3.79248	19.0155	0.41751	0.02221
3.43976	17.8572	-0.64098	-0.03971		1.69918	8.73003	1.35862	0.12131		1.53579	6.72209	3.10195	0.25137		3.84037	19.3662	-0.05045	-0.00268
3.36582	17.5744	-0.32057	-0.01986		1.65372	9.0026	1.14483	0.10222		1.80373	8.47054	2.30765	0.18701		3.71729	19.0132	0.10397	0.00553
3.37743	17.4084	-0.37225	-0.02306		1.68324	9.22653	0.98955	0.08835		1.65239	8.15	2.23871	0.18142		3.83376	18.7527	0.23506	0.0125
3.25164	16.7632	0.04939	0.00306		1.77521	9.08009	1.19294	0.10651		1.9946	9.02186	1.85711	0.1505		3.64298	18.6513	0.1169	0.00622
3.25492	17.0599	-0.18192	-0.01127		1.83235	9.52685	0.97965	0.08747		1.94476	8.41295	2.16059	0.17509		3.62619	18.6181	0.04646	0.00247
3.31782	17.0002	-0.08848	-0.00548		1.76457	9.68113	0.90739	0.08102		1.86596	9.30482	1.85455	0.15029		3.50772	18.5392	0.06904	0.00367
3.10483	16.9768	-0.11004	-0.00682		1.93947	9.78588	0.93656	0.08362		1.86462	8.7686	2.00714	0.16265		3.67099	18.3328	0.16	0.00851
3.21422	16.8605	0.05728	0.00355		2.01471	9.69268	0.90967	0.08122		1.70196	9.36416	1.61375	0.13077		3.52742	16.8274	0.99032	0.05268
3.44309	17.7334	0.78087	0.04838		1.89581	9.95045	0.80287	0.07169		1.79035	8.14767	2.44068	0.19779		3.30942	15.4735	1.01682	0.05409
3.20746	17.6023	0.8275	0.05127		1.92725	10.3133	0.53181	0.04748		1.75248	7.14701	3.0413	0.24646		2.80135	17.0168	0.72375	0.0385
3.37425	17.7438	0.74417	0.04611		2.14036	10.651	0.32749	0.02924		1.65582	7.36198	2.60918	0.21144		3.26948	18.0087	0.42199	0.02245
3.36274	17.4997	0.80811	0.05007		2.06419	10.4681	0.61198	0.05464		1.90966	7.51875	2.56367	0.20775		3.32503	17.5395	0.7895	0.04199
3.34664	17.4747	1.02846	0.06372		2.05131	11.0787	0.14979	0.01337		1.78631	8.92661	2.59784	0.21052		3.3279	17.3307	1.09923	0.05847
3.37715	17.4434	0.80531	0.0499		1.89829	11.1387	0.19683	0.01757		1.84615	8.7076	2.64551	0.21439		3.20696	16.9089	1.28063	0.06812
3.33032	17.2986	1.09791	0.06802		2.01181	11.1769	0.27257	0.02434		1.88791	8.20112	2.69323	0.21825		3.26456	16.657	1.57651	0.08386
3.3618	17.4751	0.93159	0.05772		1.96219	11.5462	-0.08415	-0.00751		1.83346	9.23437	2.25657	0.18287		3.1263	17.1763	0.99504	0.05293
3.32422	17.2445	1.29437	0.0802		2.07009	11.4942	0.08287	0.0074		1.71288	8.56039	2.62292	0.21255		2.76319	13.4614	6.91376	0.36775
3.16832	17.3213	1.36918	0.08483		1.97888	11.6653	-0.05764	-0.00515		1.7007	8.11902	3.06159	0.2481		2.55281	14.4046	6.28474	0.33429
3.28501	16.7806	2.10823	0.13062		1.88131	11.1234	0.7234	0.06459		1.65124	6.59425	2.78243	0.22548		2.76514	15.5577	5.18827	0.27597
3.32432	17.1274	1.51444	0.09383		1.8181	11.1666	0.79217	0.07073		1.68524	8.71817	2.40275	0.19471		2.86316	15.6304	5.18864	0.27599
3.35583	17.121	1.19288	0.07391		1.9273	11.3072	0.76379	0.0682		1.80257	8.13908	2.18587	0.17714		3.18647	16.1611	4.65187	0.24744
3.36103	17.3474	0.79416	0.0492		1.9344	11.2464	0.75987	0.06785		1.97639	8.8406	1.97015	0.15966		3.13155	16.7749	4.0112	0.21336
3.40319	17.363	0.6102	0.03781		1.89576	11.051	1.01981	0.09105		1.98062	10.4272	1.45782	0.11814		3.25734	16.8795	3.74227	0.19906
3.388	17.6043	0.32768	0.0203		2.01153	11.3973	0.78993	0.07053		1.80521	9.75355	2.21215	0.17927		3.31586	17.2901	3.29683	0.17536
3.45108	17.1711	0.68422	0.04239		1.96194	11.0357	1.38037	0.12325		1.78301	8.79583	2.60629	0.21121		3.33589	17.305	3.26799	0.17383
3.41489	17.3785	0.39668	0.02458		1.88984	11.2287	1.29488	0.11561		1.77476	8.53958	2.10346	0.17046		3.5116	18.1398	2.24734	0.11954
3.45993	17.4249	0.26691	0.01654		1.92914	11.4361	1.19636	0.10682		1.72735	9.06584	1.92056	0.15564		3.49544	18.1651	2.1041	0.11192
3.38243	17.5185	0.32738	0.02028		2.00318	11.2679	1.67028	0.14913		1.78442	7.98873	2.23236	0.1809		3.87911	18.6169	1.8175	0.09668
3.3675	17.2944	0.38625	0.02393		1.23105	5.84582	2.48061	0.22148		1.44895	6.01344	4.56297	0.36977		3.71771	18.8863	1.53457	0.08163
3.35812	17.1774	0.43829	0.02716		1.14954	5.82281	2.3268	0.20775		1.29943	6.41167	4.71474	0.38207		3.88956	19.4406	0.92287	0.04909
3.4053	17.3141	0.25755	0.01596		0.98193	5.36973	2.46276	0.21989		1.26474	6.26589	4.61387	0.3739		3.82385	19.5113	0.92458	0.04918
3.50181	17.3329	0.21317	0.01321		0.95015	5.17485	2.22951	0.19906		1.24684	6.19306	4.32138	0.35019		3.98562	19.5743	0.86289	0.0459
3.3939	17.3748	0.03082	0.00191		0.97356	4.96773	2.32423	0.20752		1.08311	5.68965	4.19249	0.33975		3.99901	19.9142	0.66549	0.0354
3.40764	17.245	0.19408	0.01202		1.14158	5.185	2.03948	0.1821		1.34593	4.9899	3.64292	0.29521		4.01231	19.8878	0.7401	0.03937
3.40634	17.3478	0.06371	0.00395		1.04238	4.98607	2.56245	0.22879		1.41735	6.53304	3.97853	0.32241		3.86904	20.2461	0.30643	0.0163
3.46174	17.541	-0.07636	-0.00473		0.91438	4.84695	2.4298	0.21695		1.33894	5.66031	4.10573	0.33272		4.07659	20.0841	0.41316	0.02198
3.40363	17.5603	-0.19184	-0.01189		1.03232	5.17729	2.11421	0.18877		1.49426	5.95526	3.27711	0.26557		3.97088	20.1665	0.26378	0.01403
3.37226	17.2666	0.1786	0.01107		1.11697	4.94342	2.45977	0.21962		1.83029	6.7687	2.15799	0.17488		4.06421	20.2961	-0.01699	-0.000903563
3.44335	17.3745	-0.14549	-0.00901		1.0669	5.35294	2.16511	0.19331		1.81174	8.63016	1.92309	0.15584		4.03853	20.1841	-0.05785	-0.00308
3.31124	17.4148	-0.12356	-0.00766		1.1253	5.3839	2.39607	0.21394		1.84134	8.63664	2.14729	0.17401		4.138	20.1521	-0.29879	-0.01589
3.4206	17.465	-0.3419	-0.02118		1.11216	5.61477	2.30684	0.20597		1.73761	7.91646	2.34428	0.18997		3.99704	19.9693	-0.12563	-0.00668
3.42074	17.5449	-0.33573	-0.0208		1.0104	5.60384	2.32376	0.20748		1.43311	6.836	2.77471	0.22485		4.01072	19.5708	0.21348	0.01136
3.27024	17.3748	-0.37312	-0.02312		1.10532	5.51281	2.42704	0.2167		1.37762	5.43737	3.11339	0.2523		3.7809	19.3946	0.19781	0.01052
3.2412	16.7679	-0.03199	-0.00198		1.16769	5.39639	2.52191	0.22517		1.42617	4.58391	3.53987	0.28686		3.76771	19.0907	0.43769	0.02328
3.25177	16.8779	-0.02381	-0.00148		1.18521	5.3794	2.41366	0.21551		1.30669	5.82983	3.52307	0.2855		3.70401	19.1578	0.22817	0.01214
3.26909	16.8686	-0.0121	-0.000749873		1.16842	5.66494	2.02527	0.18083		1.19074	5.52804	3.47772	0.28182		3.72203	19.0277	0.12381	0.00659
3.08017	16.7073	0.18003	0.01115		1.0727	5.61585	2.27638	0.20325		1.39268	6.28369	2.8867	0.23393		3.7973	18.9987	0.07605	0.00405
3.32944	16.321	0.47369	0.02935		1.19454	5.81908	2.15242	0.19218		1.51509	6.33005	3.63558	0.29462		3.56468	18.4888	0.39923	0.02124
3.4312	17.7946	0.73276	0.0454		1.18939	6.00919	2.26763	0.20247		1.49423	6.7811	2.72611	0.22092		3.70648	18.4464	0.32288	0.01717
3.35211	17.1976	0.99595	0.06171		1.37462	6.19547	2.1829	0.1949		1.48968	5.49555	2.97535	0.24111		3.49843	18.6624	-0.14859	-0.0079
3.39457	17.4089	0.91131	0.05646		1.19395	6.31005	2.09525	0.18708		1.59279	7.71482	2.03819	0.16517		3.54448	18.3728	0.2547	0.01355
3.38391	17.2888	0.74125	0.04593		1.26776	6.11758	2.29861	0.20523		1.6411	7.82508	2.41939	0.19606		3.49209	16.6707	1.27076	0.06759
3.30474	17.6736	0.5816	0.03603		1.24218	6.51125	2.07884	0.18561		2.02538	9.66569	1.61987	0.13127		3.33914	16.8722	0.68494	0.03643
3.31594	17.3766	0.7141	0.04424		1.18161	6.28004	2.29559	0.20496		1.82215	8.71787	2.1921	0.17764		3.07583	17.5183	0.54384	0.02893
3.25878	17.2009	1.00484	0.06226		1.30126	6.24581	2.2363	0.19967		1.8932	8.3495	1.97712	0.16022		3.29012	17.5907	0.80368	0.04275
3.47917	17.3964	1.0179	0.06307		1.30964	6.04441	2.39231	0.2136		1.97293	9.59186	2.00892	0.1628		3.29037	17.5787	0.80915	0.04304
3.33577	17.2044	1.33504	0.08272		1.33109	6.33411	2.38378	0.21284		1.83295	9.21725	1.80123	0.14597		3.3721	17.1978	1.12912	0.06006
3.28396	16.7809	1.92133	0.11904		1.37693	6.47042	2.24564	0.2005		1.80804	8.40173	2.2714	0.18407		3.22309	17.0137	1.3059	0.06946
3.34456	16.7278	1.99452	0.12358		1.26496	6.75886	2.26697	0.20241		1.81677	8.07981	2.71818	0.22027		3.21308	16.7521	1.3922	0.07405
3.38528	16.9854	1.50586	0.0933		1.4074	6.86648	2.17342	0.19406		1.93113	8.2237	2.79153	0.22622		3.09975	17.1341	0.96238	0.05119
3.39143	16.8503	1.28919	0.07988		1.45215	7.02126	2.20501	0.19688		1.84444	8.86184	2.31818	0.18786		2.74394	13.2554	7.01498	0.37314
3.30002	17.008	0.97077	0.06015		1.35422	6.89957	2.30413	0.20573		1.94048	9.55054	2.49362	0.20208		2.53857	14.1225	6.52004	0.34681
3.30131	17.2765	0.65527	0.0406		1.44227	7.38484	2.0178	0.18016		1.84913	9.51991	2.52331	0.20448		2.78245	15.5264	5.01108	0.26655
3.33771	17.4316	0.49207	0.03049		1.48707	6.87441	2.50157	0.22335		1.9799	9.55833	2.39403	0.19401		2.88126	15.5289	5.07704	0.27006
3.44946	17.2019	0.5466	0.03387		1.41714	7.45075	2.0053	0.17904		1.99959	9.95001	2.31482	0.18759		3.15433	16.3242	4.49658	0.23918
3.34545	17.5323	0.27515	0.01705		1.73603	7.55277	1.95418	0.17448		1.62798	8.98607	2.45892	0.19926		3.06629	16.5341	4.11774	0.21903
3.38635	17.2492	0.37381	0.02316		1.69894	7.90659	1.66257	0.14844		1.66136	8.03155	2.98266	0.24171		3.24149	16.4592	4.02837	0.21427
3.36153	17.4642	0.30345	0.0188		1.70959	7.85287	1.81717	0.16225		1.67712	7.89307	2.56958	0.20823		3.32266	16.9038	3.56529	0.18964
3.42298	17.0562	0.55714	0.03452		1.63793	8.15438	1.62012	0.14465		1.65939	8.57314	2.58487	0.20947		3.28801	17.5859	2.91301	0.15495
3.28899	16.9527	0.60217	0.03731		1.67502	8.53823	1.33297	0.11902		1.95905	8.48816	2.01083	0.16295		3.42996	17.8865	2.56281	0.13632
3.38849	17.5021	0.05527	0.00342		1.77262	8.86152	1.17175	0.10462		1.81733	9.58389	1.66522	0.13495		3.58626	18.2287	2.03159	0.10806
3.3817	17.1747	0.11646	0.00722		1.69055	8.9793	1.06506	0.09509		1.98703	9.47778	1.69416	0.13729		3.75999	18.9194	1.33591	0.07106
3.44361	17.3245	0.03527	0.00219		1.72555	9.07454	1.06888	0.09544		1.93271	10.2913	2.12921	0.17255		3.70442	19.0029	1.23968	0.06594
3.37045	17.3052	0.08674	0.00537		1.8256	8.94767	1.19054	0.1063		1.73669	9.48988	2.16802	0.17569		3.81525	18.9507	1.28766	0.06849
3.35994	17.5624	-0.30592	-0.01895		1.81794	9.29515	1.24652	0.1113		1.74679	8.05219	2.04708	0.16589		3.83323	19.4878	0.89812	0.04777
3.48656	17.4307	-0.03901	-0.00242		1.76667	9.65887	0.92402	0.0825		1.87121	9.13051	1.93757	0.15702		3.99631	19.8038	0.7188	0.03823
3.37868	17.3289	0.09752	0.00604		1.88906	9.75076	0.8114	0.07245		1.80019	7.34418	2.37276	0.19228		3.80974	20.1377	0.48232	0.02566
3.30125	17.7897	-0.34837	-0.02158		1.82412	9.52974	0.95997	0.08571		1.45118	6.22134	4.92705	0.39927		3.87989	20.0788	0.42827	0.02278
3.34696	17.5813	-0.34481	-0.02136		1.96769	9.86495	0.80317	0.07171		1.29148	6.07733	4.75077	0.38499		3.9678	19.9614	0.41268	0.02195
3.2895	17.2627	-0.16301	-0.0101		1.84896	10.1769	0.62175	0.05551		1.16812	6.36833	4.4867	0.36359		4.06401	20.3989	0.12616	0.00671
3.36105	17.4372	-0.21656	-0.01342		2.11836	10.6939	0.16105	0.01438		1.10966	5.72343	4.64862	0.37671		4.08408	20.1033	0.42223	0.02246
3.32317	17.3016	-0.16786	-0.0104		2.01544	10.4566	0.56806	0.05072		1.15094	4.84769	4.23613	0.34328		4.02595	20.1839	-0.03885	-0.00207
3.30904	17.3289	-0.36556	-0.02265		1.99483	10.8254	0.3373	0.03012		1.23382	4.38629	3.84616	0.31168		4.0457	19.9646	0.07192	0.00383
3.08388	16.8029	-0.01908	-0.00118		1.90298	11.208	0.05698	0.00509		1.32853	6.2135	3.69748	0.29963		4.01353	19.9178	-0.10713	-0.0057
3.33211	16.6042	0.17443	0.01081		1.96505	11.1577	0.20555	0.01835		1.2844	5.64647	3.67098	0.29749		4.02817	19.8157	-0.03888	-0.00207
3.12495	16.7441	0.00615	0.00038126		2.00784	11.4064	0.00917	0.000819147		1.71743	5.88768	3.10834	0.25189		3.99244	19.3671	0.39484	0.021
3.03982	16.6028	0.14626	0.00906		2.03991	11.3397	0.17431	0.01556		1.78366	6.73096	1.86719	0.15131		3.79903	19.1168	0.40137	0.02135
3.28978	16.0948	0.57352	0.03553		2.00851	11.5389	0.0032	0.000285536		1.8543	8.66606	1.49374	0.12105		3.84865	18.9389	0.6327	0.03365
3.36544	17.5565	0.81838	0.0507		1.91838	11.2086	0.53648	0.0479		1.93922	8.73003	1.91021	0.1548		3.69286	18.9492	0.44717	0.02379
3.36517	17.4877	0.56824	0.03521		1.88324	11.0946	0.74904	0.06688		1.74998	8.07888	2.12033	0.17183		3.6667	18.4036	0.61725	0.03283
3.41386	17.2469	0.81741	0.05065		1.84138	11.1397	0.95293	0.08508		1.49219	8.03244	2.2826	0.18498		3.69309	18.4724	0.54532	0.02901
3.30753	17.0989	0.80497	0.04987		1.89999	11.1597	0.83347	0.07442		1.48518	6.85775	2.96888	0.24059		3.67636	18.267	0.56654	0.03014
3.37546	17.2152	1.00729	0.06241		2.00394	11.2066	0.90478	0.08078		1.38348	6.2526	3.49771	0.28345		3.70579	18.3451	0.43257	0.02301
3.18247	17.2831	0.92546	0.05734		1.95765	11.2273	0.93056	0.08309		1.3281	5.86926	4.01642	0.32548		3.49274	18.554	0.14667	0.0078
3.30562	17.1653	1.04744	0.0649		1.9374	11.084	1.25507	0.11206		1.29561	4.96929	3.7156	0.3011		3.43163	18.0226	0.596	0.0317
3.31163	17.0011	1.23656	0.07661		1.80264	11.1191	1.23396	0.11017		1.4318	6.29956	2.8566	0.23149		3.46142	16.1509	1.55224	0.08257
3.39425	16.7988	1.66579	0.10321		1.82667	11.2179	1.48587	0.13267		1.50893	5.94013	3.78687	0.30688		3.3071	17.4267	0.21759	0.01157
3.20422	17.1933	1.4367	0.08901		1.9983	11.2992	1.53308	0.13688		1.38799	7.15772	2.95604	0.23955		3.18952	17.7391	0.57086	0.03036
3.35277	16.6769	1.84264	0.11417		1.22887	6.08089	2.43452	0.21737		1.45017	6.48028	2.58033	0.2091		3.39876	17.2238	1.14363	0.06083
3.41413	17.0411	1.37964	0.08548		1.25872	5.88946	2.49452	0.22273		1.50031	6.84084	2.2257	0.18036		3.19658	17.1636	1.19697	0.06367
3.18664	17.1794	0.92088	0.05706		1.03971	5.36364	2.66888	0.23829		1.46139	7.07743	2.17869	0.17655		3.30493	16.8157	1.30696	0.06952
3.35399	17.2698	0.74044	0.04588		0.94986	5.19347	2.39907	0.2142		1.81335	8.24544	1.92663	0.15613		3.17725	16.7367	1.34504	0.07154
3.36696	17.2015	0.65369	0.0405		0.95336	4.91256	2.34548	0.20942		1.74245	8.36297	2.21978	0.17988		3.1349	16.9303	1.27796	0.06798
3.35066	17.2301	0.43384	0.02688		1.05226	4.98808	2.20381	0.19677		1.74132	6.94574	2.27574	0.18442		3.05363	16.6659	1.62056	0.0862
3.44549	17.1351	0.51207	0.03173		1.18808	4.91327	2.48584	0.22195		1.89661	9.50604	1.64766	0.13352		2.73973	13.3381	7.19709	0.38282
3.26603	17.2042	0.44717	0.02771		1.05181	5.10466	2.47525	0.221		1.96619	9.34375	1.67622	0.13584		2.57992	14.6677	6.0654	0.32263
3.36793	17.2208	0.32605	0.0202		1.00104	5.2234	2.40598	0.21482		1.79616	9.38341	2.09163	0.1695		2.78596	15.5079	5.10321	0.27145
3.23327	17.1359	0.40369	0.02501		1.04737	5.50613	2.10146	0.18763		1.81659	7.48862	2.81789	0.22835		2.87365	15.9296	5.01472	0.26674
3.38298	16.8276	0.60021	0.03719		1.08764	5.66459	2.17644	0.19432		1.82416	9.0186	2.85037	0.23099		3.16256	16.2505	4.55312	0.24219
3.33469	17.1593	0.36705	0.02274		1.05873	5.52359	2.32754	0.20782		1.78416	9.30316	2.32243	0.1882		3.1054	16.4529	4.14344	0.2204
3.3999	17.2829	0.23714	0.01469		1.09586	5.98641	1.98067	0.17685		1.81341	9.38954	2.76463	0.22404		3.23146	16.692	3.83084	0.20377
3.37799	16.9539	0.33749	0.02091		1.24233	5.65444	2.40352	0.2146		1.85218	8.91911	3.06656	0.24851		3.26366	17.1643	3.17926	0.16911
3.31879	17.3363	-0.0361	-0.00224		1.16788	5.63805	2.32429	0.20753		1.92954	9.79089	2.59339	0.21016		3.27737	16.8296	3.44745	0.18338
3.49449	17.13	0.08564	0.00531		1.22477	5.74542	2.34866	0.2097		1.95412	9.9849	2.33331	0.18909		3.37092	17.6695	2.44229	0.12991
3.39974	17.2321	0.08266	0.00512		1.22197	5.73147	2.10506	0.18795		1.4942	7.75023	3.34478	0.27105		3.45341	18.2663	2.00254	0.10652
3.48431	17.3726	-0.02524	-0.00156		1.21063	6.11394	1.69616	0.15144		1.57803	7.67192	2.41453	0.19567		3.79911	19.1154	1.1573	0.06156
3.41079	17.4557	-0.12057	-0.00747		1.17632	5.88005	2.00476	0.179		1.66816	7.87844	2.51507	0.20381		3.76234	19.0198	1.24813	0.06639
3.52856	17.5493	-0.32205	-0.01995		1.18433	6.14293	1.78868	0.1597		1.71294	8.49943	2.87174	0.23272		3.87372	19.3292	0.8487	0.04514
3.27203	17.235	-0.06238	-0.00387		1.30032	6.20782	2.01561	0.17996		1.93782	8.70603	2.34122	0.18973		3.74316	19.6015	0.7641	0.04064
3.25808	16.7915	0.1051	0.00651		1.15053	6.42606	1.79813	0.16055		1.71079	10.2218	1.9908	0.16133		3.85456	19.781	0.66398	0.03532
3.34102	17.2752	-0.29683	-0.01839		1.30543	6.35052	2.06948	0.18478		1.82693	8.76503	1.97066	0.1597		3.78519	19.9401	0.6064	0.03226
3.25788	17.3009	-0.32152	-0.01992		1.2916	6.41473	1.9698	0.17587		2.11355	10.0766	2.42876	0.19682		4.02441	20.0051	0.45711	0.02431
3.28037	16.9535	-0.16755	-0.01038		1.37474	6.57552	1.85963	0.16604		1.95126	10.0635	2.53922	0.20577		3.95214	20.1241	0.34875	0.01855
3.17047	16.8721	-0.16561	-0.01026		1.23245	6.41632	2.0606	0.18398		1.63924	7.82493	2.59576	0.21035		4.03768	19.9336	0.36358	0.01934
3.23043	16.6588	0.14172	0.00878		1.29763	6.28658	2.18797	0.19535		1.905	7.58383	2.28984	0.18556		3.99004	20.2388	0.01818	0.000966931
3.21645	16.6678	-0.00989	-0.000612813		1.249	6.22377	2.10251	0.18772		1.63237	9.40966	2.45916	0.19928		4.03515	19.9616	0.23182	0.01233
3.05929	16.606	0.13561	0.0084		1.34388	6.26757	2.24765	0.20068		1.3852	6.34877	4.80845	0.38966		3.98179	19.935	-0.10754	-0.00572
3.08749	16.3707	0.31836	0.01973		1.30005	6.36645	2.23245	0.19933		1.1871	6.03331	4.80523	0.3894		4.05019	19.6646	0.00957	0.000508865
3.23677	17.3685	0.89518	0.05546		1.28866	6.46277	2.59352	0.23156		1.03793	5.80234	4.73262	0.38352		3.88794	19.3494	0.28686	0.01526
3.35046	17.4724	0.64115	0.03972		1.46963	6.70889	2.23847	0.19986		1.12729	5.02528	4.38563	0.3554		3.87857	19.2553	0.26006	0.01383
3.34813	17.5071	0.59567	0.03691		1.40494	7.05705	2.11165	0.18854		1.24622	4.62186	4.10593	0.33273		3.71632	18.9535	0.40925	0.02177
3.2203	17.0997	0.72631	0.045		1.38418	6.95988	2.3303	0.20806		1.04047	4.90264	4.44085	0.35987		3.68511	18.9129	0.53895	0.02867
3.28982	17.2225	0.85426	0.05293		1.48926	7.08542	2.28491	0.20401		1.30276	4.87553	3.25313	0.26362		3.68221	19.0267	0.15078	0.00802
3.23394	17.2895	0.82036	0.05083		1.52894	6.94437	2.39663	0.21398		1.33821	5.36099	3.14472	0.25484		3.61022	18.5795	0.44318	0.02357
3.32256	16.8355	1.31085	0.08122		1.54158	7.34727	2.08074	0.18578		1.62761	6.47621	2.96328	0.24014		3.5558	18.5147	0.40031	0.02129
3.22447	17.0029	1.14352	0.07085		1.61046	7.5325	1.76893	0.15794		1.93374	8.11298	2.00148	0.16219		3.68952	18.554	0.20742	0.01103
3.36885	16.7765	1.54081	0.09547		1.5863	7.96998	1.52363	0.13604		1.89135	9.46636	1.10081	0.08921		3.62625	18.4624	0.26524	0.01411
3.23153	17.0577	1.43548	0.08894		1.68427	8.12619	1.51664	0.13541		1.92636	9.12081	1.58766	0.12866		3.50963	18.2501	0.27823	0.0148
3.26778	16.7576	1.59189	0.09863		1.74774	8.21285	1.51976	0.13569		1.65014	7.9658	1.97984	0.16044		3.45005	18.1029	0.45763	0.02434
3.31237	16.866	1.24067	0.07687		1.71992	8.69747	1.10335	0.09851		1.56043	7.87913	2.46998	0.20016		3.47817	15.2612	1.8733	0.09964
3.31322	17.1473	0.80702	0.05		1.67117	8.82077	1.2492	0.11154		1.47162	6.74476	3.09105	0.25049		3.1564	17.1764	-0.28291	-0.01505
3.40727	16.9243	0.90143	0.05585		1.60327	8.834	1.22896	0.10973		1.50314	6.45235	3.8257	0.31002		3.12631	17.5532	0.62458	0.03322
3.28067	17.127	0.64878	0.0402		1.81306	8.74965	1.32303	0.11813		1.321	5.10149	4.43625	0.3595		3.37351	17.2146	1.00707	0.05357
3.24384	16.8267	0.75969	0.04707		1.75168	8.75401	1.35481	0.12097		1.42012	5.37322	4.01606	0.32545		3.23489	16.9647	1.23661	0.06578
3.32208	16.9925	0.58536	0.03627		1.7944	9.04682	1.3445	0.12004		1.41371	6.94078	2.87714	0.23316		3.28565	16.6361	1.41164	0.07509
3.26252	16.9297	0.64822	0.04016		1.78623	9.18798	1.16775	0.10426		1.39624	6.69838	3.44501	0.27917		3.13634	16.3285	1.71504	0.09123
3.27582	16.9166	0.51058	0.03163		1.90791	9.62494	0.91482	0.08168		1.43008	6.5333	3.14863	0.25516		3.08098	17.0556	1.12223	0.05969
3.14123	17.1289	0.42739	0.02648		1.88083	9.37728	1.07764	0.09622		1.49934	7.14169	2.88961	0.23417		3.03054	16.2477	2.04692	0.10888
3.27155	16.8943	0.61749	0.03826		1.97287	9.60278	1.05438	0.09414		1.6324	6.42826	2.52144	0.20433		2.86056	13.6571	7.10944	0.37816
3.27673	16.7382	0.58482	0.03623		1.89896	10.0048	0.77367	0.06908		1.53365	7.26864	2.00676	0.16262		2.60157	14.7306	5.9659	0.31734
3.28661	17.0428	0.32962	0.02042		1.98511	10.5385	0.1867	0.01667		1.82802	6.85273	2.28582	0.18524		2.79724	15.8668	4.98632	0.26523
3.21354	16.7697	0.45183	0.02799		1.97579	10.5434	0.41198	0.03678		1.88979	8.63925	2.0711	0.16784		3.00023	16.0339	4.94863	0.26322
3.46149	17.0952	0.24302	0.01506		1.92416	11.1742	-0.15272	-0.01364		1.61421	7.15144	2.62648	0.21284		3.16553	16.2854	4.74606	0.25245
3.49428	17.0341	0.24957	0.01546		1.90938	11.0229	0.25864	0.02309		1.85797	7.72532	2.0952	0.16979		3.09098	16.4641	4.17564	0.22211
3.24451	16.9864	0.29553	0.01831		1.85706	11.2416	0.13158	0.01175		1.86347	8.69377	1.77237	0.14363		3.29843	16.7038	3.81242	0.20279
3.41484	17.2566	-0.0548	-0.0034		1.97948	11.1194	0.25715	0.02296		1.8944	9.33707	2.27834	0.18463		3.24105	16.5969	3.58777	0.19084
3.30403	17.519	-0.35562	-0.02203		2.00522	11.2123	0.32088	0.02865		1.87633	7.52141	2.85616	0.23146		3.39155	16.9731	3.11647	0.16577
3.34432	16.9879	0.17877	0.01108		1.91383	11.4057	0.0744	0.00664		1.76583	8.80902	2.73235	0.22142		3.21517	18.1034	2.04383	0.10871
3.19161	16.3558	0.3767	0.02334		1.91135	11.1698	0.53726	0.04797		1.78543	8.94541	2.45917	0.19928		3.51653	18.1431	2.12718	0.11315
3.19564	15.0269	1.31198	0.08129		1.82589	11.0201	0.72819	0.06502		1.76157	8.57403	2.9726	0.24089		3.69535	18.9902	1.20334	0.06401
3.40603	16.5155	0.1199	0.00743		1.72809	10.957	1.07365	0.09586		1.71026	7.95618	2.9915	0.24242		3.75397	18.8136	1.36083	0.07238
3.25903	17.092	-0.18524	-0.01148		1.84911	11.0596	0.90304	0.08063		1.91254	9.02047	2.80365	0.2272		3.80076	19.0222	1.12285	0.05973
3.22714	16.6991	0.08292	0.00514		2.01254	11.4994	0.69247	0.06183		1.8757	9.84737	2.34986	0.19043		3.83755	19.2823	0.89695	0.04771
3.12331	16.7628	0.06712	0.00416		1.99383	11.2056	1.08011	0.09644		1.58055	8.03564	3.0561	0.24766		3.94881	19.7976	0.50615	0.02692
3.16709	16.6923	0.17501	0.01084		1.91339	11.1621	1.21064	0.10809		1.60626	5.95364	2.47333	0.20043		3.78068	19.9423	0.52034	0.02768
3.12654	16.6678	0.12215	0.00757		1.75335	11.1569	1.20668	0.10774		1.75666	8.13269	2.46599	0.19984		3.97879	19.9468	0.51859	0.02758
2.95323	15.9853	0.70576	0.04373		1.93318	11.3315	1.27936	0.11423		1.6409	8.4856	2.70222	0.21898		3.94027	20.1912	0.1389	0.00739
3.16922	16.0691	0.57039	0.03534		1.95466	11.2386	1.48781	0.13284		1.93217	7.75974	2.38385	0.19318		3.97083	20.0579	0.33985	0.01808
3.35174	17.7035	0.6391	0.0396		1.37253	6.21689	2.3375	0.20871		1.61966	8.79425	2.5366	0.20556		3.95615	19.8845	0.30248	0.01609
3.32951	17.5009	0.69893	0.0433		1.3084	5.90973	2.68346	0.23959		1.67147	7.59311	2.43777	0.19755		4.02969	19.9471	0.03308	0.00176
3.37456	17.3063	0.8693	0.05386		1.26126	5.7029	2.49079	0.22239		1.99631	10.2208	2.47712	0.20074		4.02423	19.7692	0.11084	0.0059
3.27438	17.1672	0.81952	0.05078		0.9369	5.59413	2.23906	0.19992		1.9406	10.8539	2.29946	0.18634		3.97356	19.4709	0.14421	0.00767
3.31934	17.1224	0.91058	0.05642		1.03694	5.29184	2.17197	0.19393		1.78762	9.22577	2.33601	0.1893		3.89879	19.8432	-0.20925	-0.01113
3.30716	17.1902	0.90144	0.05585		0.92203	5.51762	1.82267	0.16274		1.95391	7.89939	1.98565	0.16091		3.86886	19.1299	0.29773	0.01584
3.2293	17.0424	1.12442	0.06967		1.09053	5.21543	2.17984	0.19463		1.5061	9.61693	2.42267	0.19633		3.8048	19.0249	0.2828	0.01504
3.22641	16.686	1.35028	0.08366		1.18388	5.4413	2.23697	0.19973		1.18658	6.01036	4.99639	0.40489		3.71165	18.8511	0.32386	0.01723
3.22289	16.7036	1.64534	0.10194		1.07656	5.37494	2.44368	0.21819		1.20439	5.49903	4.79739	0.38877		3.60524	18.8235	0.22228	0.01182
3.32239	16.8835	1.46278	0.09063		1.17536	5.57331	2.20834	0.19717		1.12779	5.34102	4.64945	0.37678		3.67966	18.2612	0.66248	0.03524
3.38184	16.7429	1.52624	0.09456		1.23083	5.93861	2.01639	0.18004		1.08712	4.66231	4.69924	0.38081		3.56734	18.4256	0.28737	0.01529
3.29573	17.0747	0.85971	0.05327		1.16251	5.82012	2.11184	0.18856		1.24365	4.94282	4.21935	0.34192		3.63174	18.3627	0.31397	0.0167
3.34194	17.0547	0.74513	0.04617		1.12366	6.08876	2.03287	0.18151		1.15334	5.37447	4.13677	0.33523		3.6711	18.3605	0.30741	0.01635
3.40225	16.866	0.82784	0.05129		1.09829	5.89878	2.32219	0.20734		1.37724	3.5731	3.12673	0.25338		3.45388	17.764	0.69131	0.03677
3.32953	17.0089	0.7052	0.04369		1.20357	5.88416	2.14968	0.19194		1.55619	6.04545	3.07553	0.24923		3.55455	17.7267	0.6053	0.0322
3.26632	16.9014	0.63414	0.03929		1.04528	6.14314	2.03359	0.18157		1.71922	6.04491	3.26422	0.26452		3.37892	14.9587	1.42466	0.07578
3.2412	16.9907	0.50898	0.03154		1.17404	6.19845	1.69053	0.15094		1.93186	7.55205	2.85027	0.23098		2.90855	17.0012	-0.54099	-0.02878
3.35909	16.9485	0.53301	0.03302		1.18153	6.38544	1.68686	0.15061		1.97272	9.28642	1.61292	0.13071		3.12	17.2837	0.67914	0.03612
3.27409	16.7102	0.68275	0.0423		1.17582	6.17822	1.85946	0.16602		1.75553	9.68906	1.54188	0.12495		3.37534	17.037	1.13663	0.06046
3.35422	16.8167	0.46332	0.02871		1.1698	6.4371	1.62519	0.14511		1.66027	7.51857	2.3236	0.1883		3.20578	16.6527	1.57397	0.08372
3.32115	16.8213	0.40471	0.02507		1.12	6.46037	1.79364	0.16015		1.57111	7.66339	2.47414	0.2005		3.17089	16.514	1.6049	0.08537
3.24272	16.8209	0.41442	0.02568		1.24632	6.64544	1.58038	0.14111		1.36405	6.47897	2.95654	0.23959		3.12188	16.3389	1.84464	0.09812
3.35854	16.8788	0.46733	0.02895		1.12191	6.46797	1.95925	0.17493		1.33039	6.41724	3.39305	0.27496		3.0218	16.8793	1.32494	0.07048
3.3179	16.9419	0.17183	0.01065		1.25853	6.38827	2.09778	0.1873		1.36953	6.52356	3.57964	0.29008		3.0188	15.9474	2.41306	0.12835
3.34875	17.118	0.19019	0.01178		1.14708	6.68724	1.8761	0.16751		1.35827	5.54964	3.90773	0.31667		2.66282	13.9045	7.0999	0.37765
3.51308	16.9449	0.25089	0.01554		1.14065	6.52204	1.87299	0.16723		1.50668	6.53234	3.63506	0.29458		2.69017	14.9331	6.06786	0.32276
3.17493	17.037	0.08398	0.0052		1.27227	6.3543	2.09939	0.18745		1.33011	5.94317	3.20415	0.25966		2.72821	15.6622	5.14153	0.27349
3.48811	17.2718	-0.14931	-0.00925		1.32411	5.9275	2.38365	0.21283		1.51912	6.82326	3.11889	0.25275		2.97343	16.4374	4.50223	0.23948
3.34688	17.4616	-0.31391	-0.01945		1.23184	6.10264	2.4595	0.2196		1.61949	6.84563	3.00526	0.24354		3.20797	16.5351	4.61072	0.24525
3.34294	16.7977	0.10959	0.00679		1.29126	6.14333	2.51789	0.22481		1.56437	7.00689	2.7014	0.21891		3.00074	16.4659	4.17272	0.22195
3.19304	15.4976	0.81908	0.05075		1.2553	6.39292	2.49908	0.22313		1.50197	7.75613	2.87676	0.23312		3.31454	16.5749	3.74187	0.19904
3.21136	13.0386	2.13117	0.13204		1.31587	6.57994	2.29177	0.20462		1.84805	6.86304	2.29243	0.18577		3.2333	16.6812	3.28569	0.17477
3.24934	15.882	0.28247	0.0175		1.33191	6.85676	2.32096	0.20723		1.89262	9.43121	1.94407	0.15754		3.27941	17.3366	2.69577	0.14339
3.17922	16.7014	0.04827	0.00299		1.43526	6.85107	2.42092	0.21615		1.78094	8.11443	2.50047	0.20263		3.33117	18.1909	1.98592	0.10563
3.22682	16.8201	0.00448	0.000277563		1.56424	7.01819	2.24394	0.20035		1.98612	7.94887	2.05404	0.16645		3.51335	18.4399	1.82252	0.09694
3.15617	16.5927	0.15492	0.0096		1.51423	7.19174	1.99811	0.1784		1.92663	8.95871	1.97063	0.15969		3.62103	18.703	1.4217	0.07562
3.09784	16.4615	0.18969	0.01175		1.59563	7.56916	1.75972	0.15712		1.78144	9.55666	2.08187	0.16871		3.88248	18.7233	1.29321	0.06879
3.02496	16.6132	0.1066	0.0066		1.52073	7.64998	1.78885	0.15972		1.89767	9.03902	2.43236	0.19711		3.88829	18.984	1.13733	0.0605
3.05603	16.1947	0.40331	0.02499		1.59563	8.10584	1.45189	0.12963		1.89141	9.08246	2.70167	0.21894		3.81271	19.164	1.01513	0.054
3.1138	16.1071	0.56553	0.03504		1.71471	8.30254	1.42091	0.12687		1.70478	8.62733	2.48287	0.2012		3.94468	19.4713	0.84428	0.04491
3.24927	17.6725	0.56602	0.03507		1.60978	8.38503	1.30344	0.11638		1.62132	8.18595	2.73341	0.22151		3.72001	19.7291	0.61784	0.03286
3.32922	17.2175	1.01249	0.06273		1.67612	8.52561	1.30667	0.11667		1.70006	6.18974	2.94455	0.23862		3.93606	19.6584	0.60064	0.03195
3.26083	17.131	1.00974	0.06256		1.62798	8.70816	1.24194	0.11089		1.84357	8.81266	2.42092	0.19618		3.90032	19.8697	0.45478	0.02419
3.36375	17.1396	0.82643	0.0512		1.69146	8.67732	1.29929	0.11601		1.77089	9.64584	2.40852	0.19518		3.87182	20.1074	0.03073	0.00163
3.24314	17.3513	0.61618	0.03818		1.77971	8.28706	1.82232	0.16271		1.68588	8.34479	2.72936	0.22118		3.93997	20.0374	0.08441	0.00449
3.30027	17.2161	0.86706	0.05372		1.81526	8.41667	1.65934	0.14816		1.62341	7.19376	2.77736	0.22507		3.96126	19.5526	0.27967	0.01488
3.20841	17.1141	0.91871	0.05692		1.79658	8.78236	1.52915	0.13653		1.67885	8.34444	2.65595	0.21523		4.00816	19.5509	0.09702	0.00516
3.20995	16.983	1.15359	0.07147		1.73678	9.00546	1.13829	0.10163		1.68194	8.45567	2.85153	0.23108		3.97989	19.5345	0.03471	0.00185
3.19823	16.8236	1.45753	0.09031		1.88061	9.24805	1.18121	0.10547		1.75637	7.96706	1.87955	0.15231		3.785	19.345	0.1104	0.00587
3.21386	16.6689	1.69947	0.1053		2.01542	9.41327	0.98454	0.08791		1.69844	8.89352	2.6566	0.21528		3.79129	19.0474	0.26749	0.01423
3.30392	16.7623	1.4565	0.09024		1.90645	9.77025	0.83051	0.07415		1.54934	7.98408	2.77445	0.22483		3.78853	19.254	-0.05022	-0.00267
3.2759	16.8506	1.15083	0.0713		1.81057	10.006	0.70045	0.06254		1.85374	9.97875	2.69026	0.21801		3.76781	18.9127	0.16743	0.00891
3.34431	16.7053	0.98699	0.06115		1.94071	10.5092	0.29394	0.02624		1.90872	10.1823	2.61263	0.21172		3.60036	18.7105	0.15024	0.00799
3.4038	16.8093	0.80608	0.04994		2.06362	10.632	0.32439	0.02896		1.8058	9.56816	2.34744	0.19023		3.6407	18.3343	0.43492	0.02313
3.29754	16.6307	1.02687	0.06362		1.97197	10.7347	0.15335	0.01369		1.86471	9.53513	2.34763	0.19025		3.51882	18.3824	0.32709	0.0174
3.43616	16.9851	0.56979	0.0353		1.93701	10.9541	0.23187	0.0207		1.63365	8.33322	2.48813	0.20163		3.64694	18.0646	0.47263	0.02514
3.18921	16.9335	0.58447	0.03621		1.97659	11.1794	0.08764	0.00783		1.17578	5.50333	6.1584	0.49906		3.45851	18.209	0.41858	0.02226
3.26933	16.9702	0.51396	0.03184		1.97349	10.9748	0.28726	0.02565		1.12391	5.4997	4.80347	0.38926		3.47956	17.8235	0.49901	0.02654
3.30538	16.8943	0.55863	0.03461		1.82903	10.9585	0.42367	0.03783		1.00885	4.92278	4.16441	0.33747		3.44559	18.0491	0.13276	0.00706
3.34411	16.8756	0.34954	0.02166		1.93368	11.1834	0.36483	0.03257		0.93938	4.04913	4.20352	0.34064		3.34291	15.4797	0.93592	0.04978
3.39435	16.873	0.36356	0.02253		1.8693	11.1839	0.44119	0.03939		1.18849	5.08902	4.02245	0.32597		2.94088	17.0491	-0.3016	-0.01604
3.23653	16.8902	0.36423	0.02257		1.80686	11.0477	0.65269	0.05828		1.18961	5.79428	3.77892	0.30623		3.19322	16.9659	0.90962	0.04838
3.26434	16.8649	0.28378	0.01758		1.68182	10.8757	1.04671	0.09346		1.42197	4.87936	3.07619	0.24929		3.25013	16.6892	1.57418	0.08373
3.35102	16.9653	0.2055	0.01273		1.69527	10.8627	1.05304	0.09402		1.67972	6.13724	3.42109	0.27724		3.01355	16.5149	1.63111	0.08676
3.27859	16.9002	0.2475	0.01533		2.04957	11.2339	0.99244	0.08861		1.85019	7.33059	3.01448	0.24428		3.00761	16.3664	1.69525	0.09017
3.51327	16.6705	0.4319	0.02676		1.95723	11.1368	0.93525	0.0835		1.70661	8.51798	2.14057	0.17347		3.05739	16.4045	1.7803	0.0947
3.18515	17.1158	-0.00362	-0.000224355		1.84651	11.0682	1.38379	0.12355		1.81085	9.09094	1.61295	0.13071		2.96105	16.9126	1.3823	0.07353
3.43415	17.1532	0.02745	0.0017		1.79341	10.9187	1.50328	0.13422		1.79268	8.98879	1.83659	0.14883		3.00076	15.9234	2.31711	0.12325
3.22777	17.2165	-0.22829	-0.01414		1.85204	11.1036	1.53841	0.13736		1.67218	8.22365	2.36838	0.19193		2.61112	13.8698	6.9472	0.36953
3.14695	16.8402	0.03311	0.00205		1.93152	11.1739	1.53647	0.13718		1.56031	8.31485	2.4051	0.1949		2.76517	14.9352	6.06501	0.32261
2.93622	15.1099	0.93034	0.05764		1.1906	6.36771	2.40968	0.21515		1.34364	6.87684	3.02961	0.24551		2.78617	15.6108	5.07308	0.26984
3.09789	13.4211	1.04156	0.06453		1.26094	6.33989	2.38908	0.21331		1.38465	6.23945	2.97686	0.24124		2.85912	16.1615	4.69307	0.24963
3.28173	15.9702	-0.03556	-0.0022		1.25909	6.31834	2.21281	0.19757		1.38519	4.96947	3.44097	0.27885		3.17458	16.4583	4.533	0.24112
3.16119	16.4953	0.16623	0.0103		1.08101	6.02577	2.2692	0.20261		1.3981	5.31779	3.97557	0.32217		3.14156	16.2413	4.30475	0.22898
3.18308	16.51	0.21125	0.01309		1.02615	5.713	2.31986	0.20713		1.51712	6.01288	3.87798	0.31426		3.23578	16.4867	3.9325	0.20918
3.04824	16.4237	0.12271	0.0076		0.98266	5.94368	1.93044	0.17236		1.49679	6.54131	3.39849	0.2754		3.18354	17.0886	2.92388	0.15553
3.18163	16.636	0.0359	0.00222		1.0811	5.56306	2.06089	0.18401		1.70363	6.88232	3.10304	0.25146		3.32381	17.835	2.31121	0.12294
3.11535	16.324	0.33649	0.02085		1.26117	5.73237	2.13584	0.1907		1.69022	7.09895	2.97563	0.24114		3.43582	18.1912	1.82004	0.09681
3.06411	15.8738	0.70941	0.04395		1.21629	5.49953	2.44821	0.21859		1.5198	7.38759	3.26369	0.26448		3.55989	18.2661	1.71298	0.09112
3.05403	16.1304	0.52846	0.03274		1.19427	5.7539	2.12657	0.18987		1.62444	7.25646	3.05427	0.24751		3.7181	18.6254	1.41158	0.07508
3.13178	17.2842	1.03539	0.06415		1.17726	6.26307	1.82098	0.16259		1.99571	5.70833	2.1087	0.17088		3.83902	18.5814	1.35387	0.07201
3.35034	17.0547	1.06257	0.06583		1.27659	6.05255	1.96063	0.17506		1.80463	9.45881	2.35723	0.19102		3.80775	18.9262	1.20026	0.06384
3.37643	16.8467	1.19754	0.0742		1.30689	6.06816	2.09927	0.18744		1.92241	8.52869	2.36038	0.19128		3.76594	19.2114	0.87758	0.04668
3.2951	17.085	0.86743	0.05374		1.0971	6.11151	2.08615	0.18626		2.12189	8.27055	2.44771	0.19836		4.05031	19.6977	0.47046	0.02502
3.3367	17.1727	0.75008	0.04647		1.1229	6.10282	1.94494	0.17366		2.07627	10.2208	1.74297	0.14125		3.86256	20.1025	0.08769	0.00466
3.25326	17.2036	0.8447	0.05234		1.10006	6.3138	1.8555	0.16567		1.97043	10.0142	2.40671	0.19503		4.05341	19.8344	0.31402	0.0167
3.16434	16.9212	1.0887	0.06745		1.18187	6.45811	1.57674	0.14078		1.94617	8.6124	2.45209	0.19871		3.90522	20.118	0.0443	0.00236
3.18151	16.6608	1.47554	0.09142		1.19806	6.54302	1.60864	0.14363		1.74382	8.71001	2.9936	0.24259		4.04621	19.8952	0.18944	0.01008
3.19814	16.9619	1.35194	0.08376		1.22109	6.36323	1.79418	0.16019		1.79663	8.33801	2.98006	0.2415		3.80158	19.9219	0.13695	0.00728
3.28609	16.8723	1.29833	0.08044		1.22941	6.495	1.69674	0.15149		1.83826	8.55271	2.72328	0.22069		3.9462	19.7622	-0.0498	-0.00265
3.27135	16.8211	1.36226	0.0844		1.12188	6.73628	1.54501	0.13795		1.85736	7.16033	3.10127	0.25132		3.88575	19.6009	0.00822	0.000437404
3.21558	16.8408	1.04875	0.06498		1.17525	6.70198	1.56873	0.14007		1.81462	8.73686	2.60853	0.21139		3.92439	19.2725	0.22616	0.01203
3.30222	16.5892	0.86695	0.05371		1.18587	6.73108	1.75617	0.1568		1.7725	8.95664	2.78333	0.22555		3.80599	19.1573	0.14635	0.00778
3.44936	16.5607	0.88159	0.05462		1.24845	6.73052	1.74218	0.15555		1.85282	7.61487	3.03386	0.24586		3.8445	19.2533	0.03641	0.00194
3.28603	16.4853	0.87206	0.05403		1.14364	6.67099	1.90641	0.17022		1.66143	7.75066	3.03792	0.24618		3.72254	19.0705	0.04408	0.00234
3.37949	16.6183	0.78523	0.04865		1.18827	6.62566	1.84281	0.16454		1.75648	8.02604	2.86124	0.23187		3.81533	18.6093	0.22321	0.01187
3.33595	16.9771	0.45692	0.02831		1.29149	6.36442	2.06607	0.18447		1.59834	8.85962	2.70023	0.21882		3.56815	18.0528	0.72008	0.0383
3.18205	17.034	0.42398	0.02627		1.20849	6.36241	2.03353	0.18157		1.80764	8.51749	2.26327	0.18341		3.72473	18.1597	0.5256	0.02796
3.2929	16.8908	0.4754	0.02945		1.23299	6.10663	2.45939	0.21959		1.70273	8.93754	2.71086	0.21968		3.47904	17.9911	0.51315	0.0273
3.28811	16.8663	0.34603	0.02144		1.24566	6.07764	2.45359	0.21907		1.69832	8.19206	3.11076	0.25209		3.40232	18.0199	0.38215	0.02033
3.29549	16.9077	0.23543	0.01459		1.36874	6.50008	2.35101	0.20991		1.86989	8.99672	2.68775	0.21781		3.48383	18.2194	0.10709	0.0057
3.24144	16.9079	0.25747	0.01595		1.45307	6.54571	2.32525	0.20761		1.93381	9.4851	2.74613	0.22254		3.45555	17.7016	0.6007	0.03195
3.38658	16.8279	0.26617	0.01649		1.47567	6.8903	2.20684	0.19704		1.90861	9.52729	2.56808	0.20811		3.43336	17.6974	0.51901	0.02761
3.19766	16.989	0.07151	0.00443		1.50034	7.3163	1.77392	0.15839		1.80326	9.56341	2.49514	0.2022		3.2908	16.9659	0.31856	0.01694
3.25411	16.7989	0.34364	0.02129		1.54603	6.97368	2.21597	0.19785		1.76451	8.21066	2.32543	0.18845		3.22775	17.6404	-0.10923	-0.00581
3.3301	17.1969	-0.09443	-0.00585		1.61192	7.3484	1.88803	0.16857		1.16431	5.19477	6.14965	0.49835		3.32738	17.0858	0.96817	0.0515
3.20645	16.9918	0.00574	0.000355806		1.58946	7.68619	1.56004	0.13929		1.20227	4.88112	5.41921	0.43916		3.33171	16.4468	1.6456	0.08753
3.34754	17.1343	-0.03672	-0.00228		1.6564	7.86118	1.47674	0.13185		1.07018	4.28604	4.63865	0.3759		3.01245	16.2285	1.85313	0.09857
3.1241	17.2397	-0.34022	-0.02108		1.54501	7.98301	1.55576	0.13891		0.9466	3.16656	4.3355	0.35134		3.09293	16.3407	1.80718	0.09613
3.11686	16.9192	0.07182	0.00445		1.66515	8.29626	1.36408	0.12179		1.25343	3.95639	3.74228	0.30326		3.01519	15.9769	2.20117	0.11708
2.87062	15.9015	0.35926	0.02226		1.64926	8.58005	1.21603	0.10857		1.28603	5.68273	3.43157	0.27808		2.96561	16.5533	1.77238	0.09428
3.13124	15.7927	-0.47308	-0.02931		1.60169	8.40534	1.34936	0.12048		1.53484	5.6919	2.74359	0.22233		3.04921	16.0052	2.39048	0.12715
3.08526	16.6466	-0.22745	-0.01409		1.67555	8.24618	1.5801	0.14108		1.71838	6.53119	2.9824	0.24169		2.67444	13.5595	7.00874	0.37281
3.15318	16.5676	0.04205	0.00261		1.57573	8.462	1.43784	0.12838		1.86188	8.11867	2.38659	0.1934		2.59938	15.3719	5.57463	0.29652
3.18125	16.5319	0.09019	0.00559		1.78529	7.92522	2.14544	0.19156		1.78715	8.7152	2.31259	0.18741		2.76655	15.6236	5.00328	0.26613
3.10343	16.4848	-0.02508	-0.00155		1.64629	8.16988	1.8343	0.16378		1.68551	7.98791	1.60458	0.13003		2.9013	15.5416	5.12841	0.27279
3.1047	16.4504	0.13662	0.00846		1.8029	8.45607	1.69863	0.15166		1.55502	8.17436	1.82014	0.1475		3.09013	16.2785	4.41447	0.23481
2.91073	16.3569	0.25529	0.01582		1.77772	8.49696	1.54252	0.13773		1.53066	7.57442	2.06893	0.16766		3.12581	16.7044	3.74842	0.19938
3.18355	16.0767	0.49739	0.03082		1.88515	9.15774	1.18267	0.1056		1.6565	8.26308	2.56408	0.20779		3.32698	17.2645	3.13044	0.16651
3.29514	15.9041	0.63957	0.03963		1.98309	9.35045	0.99171	0.08855		1.48083	6.9452	2.79411	0.22643		3.1919	17.7519	2.38779	0.12701
3.07018	17.5004	0.71717	0.04443		1.91657	9.80465	0.75621	0.06752		1.63454	6.9365	2.60117	0.21079		3.37672	17.9635	2.07683	0.11047
3.31498	17.2383	0.73088	0.04528		1.81929	9.83998	0.77438	0.06914		1.42483	5.67444	3.68068	0.29827		3.50969	18.4389	1.51081	0.08036
3.33564	17.0859	0.93698	0.05805		1.95779	10.3806	0.33312	0.02974		1.49082	6.21258	3.48507	0.28242		3.64506	18.3288	1.67609	0.08915
3.2873	16.8406	1.02324	0.0634		1.90592	10.6752	0.26766	0.0239		1.55001	5.64736	3.55521	0.2881		3.64906	19.023	1.05532	0.05613
3.29045	16.9715	0.89653	0.05555		2.04459	10.7323	0.17401	0.01554		1.48443	7.44702	3.58165	0.29025		3.84358	19.022	0.99958	0.05317
3.33281	17.2005	0.80529	0.04989		1.95913	10.7535	0.37217	0.03323		1.59937	6.52068	3.37746	0.2737		3.78861	19.2152	0.90808	0.0483
3.21285	17.0799	0.99418	0.0616		1.9513	11.1313	0.01997	0.00178		1.76931	7.14862	3.44052	0.27881		3.9144	19.066	1.02349	0.05444
3.25541	16.9705	1.14443	0.07091		2.02743	11.1899	0.17309	0.01545		1.44792	7.66764	3.37296	0.27334		3.94253	19.5949	0.57976	0.03084
3.31254	16.9446	1.31986	0.08178		1.97598	11.0686	0.27497	0.02455		1.57283	7.56508	2.94905	0.23898		3.92909	19.9518	0.16705	0.00889
3.25065	16.7239	1.2889	0.07986		1.81443	11.1471	0.4398	0.03927		1.78873	7.01429	2.63874	0.21384		4.12642	19.8628	0.34082	0.01813
3.12411	17.0672	1.08112	0.06698		1.85195	11.0059	0.6707	0.05988		1.81528	9.33971	2.26446	0.18351		3.95297	20.1347	0.05491	0.00292
3.18722	16.8117	0.97236	0.06025		1.85121	11.1805	0.61177	0.05462		1.76044	8.75267	2.64366	0.21424		3.96922	20.0044	0.09233	0.00491
3.1959	16.8314	0.68214	0.04226		1.77615	10.7644	1.08638	0.097		2.09114	9.1294	2.39287	0.19391		3.9083	19.9522	-0.01435	-0.000763532
3.36889	16.6029	0.78514	0.04865		1.81281	10.6605	1.11174	0.09926		1.95576	10.147	1.95905	0.15876		3.92397	19.6998	0.04309	0.00229
3.21787	16.8301	0.52092	0.03227		1.92416	10.9794	1.27428	0.11377		1.90954	9.75484	2.6035	0.21098		3.90828	19.3478	0.17236	0.00917
3.21611	16.6641	0.58767	0.03641		1.82223	11.0663	1.04207	0.09304		1.89817	8.401	2.80397	0.22723		3.88415	19.0239	0.33882	0.01802
3.22656	16.8264	0.63314	0.03923		1.84372	11.0279	1.31037	0.117		1.77351	8.48744	3.02216	0.24491		3.77329	19.0999	0.17284	0.00919
3.22391	16.9628	0.33198	0.02057		1.80898	10.9683	1.40749	0.12567		1.65202	7.93798	3.05843	0.24785		3.86864	18.6517	0.46	0.02447
3.18199	16.7964	0.35745	0.02215		1.80898	10.72	1.76502	0.15759		1.73312	8.67788	2.89104	0.23428		3.63081	18.7921	0.15224	0.0081
3.19891	16.8826	0.24413	0.01513		1.86656	11.1551	1.52785	0.13642		1.74664	8.95369	2.67744	0.21697		3.68627	18.2671	0.63498	0.03378
3.21327	16.8827	0.24	0.01487		1.26525	6.59365	2.3229	0.2074		1.76317	9.03726	2.64734	0.21453		3.61757	17.933	0.71424	0.03799
3.22982	16.7494	0.40945	0.02537		1.26077	6.4109	2.37358	0.21193		1.68455	8.65909	2.84461	0.23052		3.65123	18.2085	0.40455	0.02152
3.23683	16.6045	0.37534	0.02326		1.30014	6.61417	2.17006	0.19376		1.56917	8.62067	2.57299	0.20851		3.46461	17.7739	0.65411	0.03479
3.33713	16.5464	0.41077	0.02545		1.14033	6.53203	1.95224	0.17431		1.6911	7.64589	3.01621	0.24443		3.53619	18.1209	0.3081	0.01639
3.24895	16.7325	0.27676	0.01715		1.20868	5.9663	2.41151	0.21531		1.58006	8.09203	2.80181	0.22705		3.35966	17.7569	0.60727	0.0323
3.39641	16.858	0.13917	0.00862		1.04042	6.21344	1.83039	0.16343		1.63516	7.41852	2.60573	0.21116		3.33291	17.6199	0.61852	0.0329
3.24042	16.9923	-0.01711	-0.00106		1.14078	5.58288	2.39138	0.21352		1.68835	8.10077	2.13962	0.17339		3.44088	17.7315	0.39095	0.02079
3.28722	16.8888	0.02044	0.00127		1.22354	5.90704	1.936	0.17286		1.60064	8.2355	2.897	0.23477		3.39293	17.8882	-0.07959	-0.00423
3.21928	17.0535	-0.21878	-0.01356		1.16034	5.63696	2.21926	0.19815		1.82781	9.16949	2.65523	0.21517		3.48796	18.1864	-0.39382	-0.02095
3.09622	17.0931	-0.2049	-0.01269		1.25431	5.73812	2.08367	0.18604		1.87458	9.19459	2.75215	0.22303		3.39914	16.8501	1.10132	0.05858
2.98898	17.113	-0.46517	-0.02882		1.18975	6.08931	2.08739	0.18637		1.95815	9.43454	2.59111	0.20998		3.1385	16.3426	1.67566	0.08913
3.11952	17.0507	-0.48364	-0.02997		1.31207	6.21105	1.80306	0.16099		1.91833	10.2126	2.57082	0.20833		3.04755	16.1612	1.86493	0.0992
3.22218	16.8129	-0.23597	-0.01462		1.26137	6.27371	1.96231	0.17521		1.97246	9.21524	2.59359	0.21018		3.06296	15.7765	2.25489	0.11994
3.10027	16.8307	-0.25509	-0.0158		1.20126	6.36217	1.91095	0.17062		1.89772	8.93408	2.19149	0.17759		2.97923	15.9328	2.12063	0.1128
3.17526	16.5438	0.06691	0.00415		1.12743	6.37061	1.78479	0.15936		1.19578	4.96397	6.35368	0.51489		2.97472	16.0211	2.17293	0.11558
3.15093	16.7769	-0.15608	-0.00967		1.10742	6.51777	1.58756	0.14175		1.28925	5.60327	5.5434	0.44922		3.05662	15.7212	2.46187	0.13095
3.18952	16.4999	0.10774	0.00668		1.15321	6.57635	1.5555	0.13888		0.98846	5.16504	5.45137	0.44176		2.75132	13.3984	7.27113	0.38676
3.04015	16.1786	0.45667	0.02829		1.07207	6.57465	1.64483	0.14686		0.95837	3.53519	4.98545	0.40401		2.63477	15.5882	5.2442	0.27895
3.10962	16.1059	0.42127	0.0261		1.1511	6.31454	1.86778	0.16677		1.29016	3.85761	4.21389	0.34148		2.84655	15.9514	4.62346	0.24593
3.13316	16.0077	0.5972	0.037		1.11822	6.7208	1.54677	0.1381		1.31597	5.34694	3.23506	0.26216		2.97191	16.2657	4.33163	0.23041
3.09006	17.0634	1.03624	0.0642		1.11025	6.92107	1.34624	0.1202		1.55468	6.41063	2.74783	0.22268		3.09389	16.5483	4.23221	0.22512
3.22188	16.783	1.18748	0.07357		1.20376	6.80336	1.55059	0.13845		1.69051	7.58417	2.81499	0.22812		3.28599	16.7147	3.55151	0.18891
3.28711	17.0506	0.96583	0.05984		1.18122	6.98185	1.44363	0.1289		1.59195	7.82961	2.41997	0.19611		3.33811	17.5204	2.74019	0.14575
3.44506	17.0837	0.70919	0.04394		1.21165	6.92362	1.5125	0.13504		1.58077	8.86008	2.17345	0.17613		3.26546	18.0383	2.258	0.12011
3.25019	17.1266	0.7988	0.04949		1.13748	6.91911	1.70369	0.15212		1.53011	7.85103	1.75268	0.14203		3.57932	18.1502	1.98952	0.10583
3.31519	17.0626	0.79791	0.04944		1.26331	6.84085	1.63642	0.14611		1.53558	7.08637	1.56365	0.12671		3.45024	18.7258	1.38118	0.07347
3.30092	17.0315	1.02727	0.06365		1.1874	6.75628	1.73682	0.15507		1.4916	7.04783	2.05265	0.16634		3.77749	18.5326	1.55058	0.08248
3.07883	16.8926	1.156	0.07162		1.1875	6.53985	1.93894	0.17312		1.7331	8.01996	2.61307	0.21176		3.64732	19.0453	1.00983	0.05371
3.28923	16.7525	1.5265	0.09458		1.17833	6.37428	2.24834	0.20074		1.47327	6.48912	2.92805	0.23728		3.86432	19.0643	1.11845	0.05949
3.27033	16.7783	1.23812	0.07671		1.40299	6.48664	2.19378	0.19587		1.58071	7.1036	2.23679	0.18126		3.81957	19.1596	0.94681	0.05036
3.14363	16.7335	1.25526	0.07777		1.43988	6.661	2.12835	0.19003		1.57901	7.52214	3.13886	0.25436		4.01156	19.3386	0.78189	0.04159
3.22714	16.9098	0.81506	0.0505		1.45112	6.74281	2.13354	0.19049		1.63051	6.69382	2.92441	0.23699		3.97648	19.4596	0.80676	0.04291
3.26685	16.7999	0.73664	0.04564		1.46579	7.00078	2.01327	0.17976		1.48144	7.02668	3.25613	0.26387		3.9107	19.8548	0.36702	0.01952
3.32762	16.8966	0.38335	0.02375		1.58424	7.36213	1.70947	0.15263		1.42572	7.54395	3.32782	0.26968		4.04234	20.0752	0.17171	0.00913
3.21289	16.9506	0.26989	0.01672		1.53383	7.00216	2.21282	0.19757		1.58631	6.45372	3.7682	0.30536		4.1029	19.5971	0.35883	0.01909
3.36915	16.8905	0.42621	0.02641		1.64564	7.55858	1.6547	0.14774		1.63522	7.19744	3.34906	0.2714		3.88581	19.8195	0.19874	0.01057
3.27294	16.7035	0.67393	0.04176		1.53584	7.67024	1.54286	0.13776		1.31539	7.31889	3.41147	0.27646		4.03302	19.6946	-0.04536	-0.00241
3.2206	17.0711	0.28883	0.0179		1.46216	7.98914	1.38123	0.12332		1.66386	6.93775	2.98163	0.24162		3.95344	19.3762	0.13352	0.0071
3.20999	16.556	0.54172	0.03356		1.46547	7.74609	1.78078	0.159		1.80365	7.48247	2.89079	0.23426		3.8608	19.0689	0.31902	0.01697
3.12691	16.6772	0.41539	0.02574		1.48817	8.18798	1.41288	0.12615		1.82148	7.92052	2.71353	0.2199		3.79298	19.0922	0.14186	0.00755
3.19336	16.5369	0.47808	0.02962		1.5743	8.30416	1.4049	0.12544		1.78207	8.08242	2.86604	0.23226		3.8276	18.6071	0.45208	0.02405
3.28295	16.6908	0.39632	0.02455		1.64108	8.13256	1.6664	0.14879		1.9595	8.89028	2.39856	0.19437		3.87329	18.3672	0.58551	0.03114
3.25954	16.4041	0.55791	0.03457		1.62653	7.83563	1.92133	0.17155		2.04933	9.66396	2.33349	0.1891		3.65618	18.5245	0.20462	0.01088
3.18153	16.7693	0.12703	0.00787		1.56218	8.18493	1.67434	0.1495		1.93049	9.25852	2.62041	0.21235		3.64611	18.3511	0.47092	0.02505
3.07039	16.8753	0.09185	0.00569		1.64666	7.86896	2.07317	0.1851		1.92068	8.83186	2.52666	0.20475		3.56003	18.2925	0.19218	0.01022
3.36391	16.9025	0.06818	0.00422		1.67241	8.12607	1.74573	0.15587		1.82083	8.44465	2.62615	0.21282		3.62599	18.2518	0.1327	0.00706
3.17131	16.9201	0.01394	0.000863913		1.58179	8.30672	1.82246	0.16272		1.63665	8.56835	2.98347	0.24177		3.43961	18.0974	0.25623	0.01363
3.29357	17.0697	-0.19946	-0.01236		1.80683	8.72511	1.3253	0.11833		1.80327	8.17667	2.8365	0.22986		3.50845	17.5761	0.60545	0.0322
3.04276	16.9723	-0.23589	-0.01462		1.79325	9.01658	1.23659	0.11041		1.74042	8.26796	2.63778	0.21376		3.34868	17.6727	0.37554	0.01998
3.17808	16.9115	-0.1254	-0.00777		1.89713	9.52264	0.82721	0.07386		1.78082	8.91855	2.44591	0.19821		3.43461	17.3701	0.73138	0.0389
3.06914	16.7925	0.03169	0.00196		1.89004	9.80563	0.7477	0.06676		1.65376	7.97943	3.12825	0.2535		3.2897	17.5971	0.29982	0.01595
3.27175	16.8613	-0.11373	-0.00705		1.86989	9.66889	0.82269	0.07345		1.43516	7.33598	2.60995	0.2115		3.34439	17.5353	0.22898	0.01218
3.23973	16.4409	0.23857	0.01478		1.93317	9.96311	0.81288	0.07258		1.61001	7.52785	2.54246	0.20603		3.43673	17.8784	-0.11839	-0.0063
3.22526	16.5933	-0.02664	-0.00165		1.87831	10.4536	0.32872	0.02935		1.50285	8.36919	2.41806	0.19595		3.43761	16.8625	0.96485	0.05132
3.11856	16.5824	0.05058	0.00313		2.03304	10.792	-0.00865	-0.000772457		1.75355	7.20308	2.52386	0.20453		3.03827	16.125	1.69993	0.09042
3.08978	16.3686	0.25995	0.01611		1.9877	10.6541	0.37603	0.03357		1.82189	7.3303	2.69975	0.21878		3.08216	15.6693	2.12139	0.11284
3.14417	16.3963	0.15627	0.00968		1.93541	10.918	0.11253	0.01005		1.67067	8.54117	3.36776	0.27291		2.9955	15.6566	2.19296	0.11665
2.98468	16.122	0.41677	0.02582		1.85857	11.0086	0.29865	0.02667		1.81845	8.53627	2.75825	0.22352		3.02624	15.6664	2.22767	0.11849
3.15912	16.1346	0.46225	0.02864		1.92216	11.087	0.12299	0.01098		1.89644	9.83274	2.70604	0.21929		2.96694	16.1358	1.86533	0.09922
3.0119	15.4461	1.08159	0.06701		1.84339	11.1117	0.48591	0.04339		2.07738	9.93461	2.57366	0.20856		3.01187	15.2638	2.65157	0.14104
3.15404	16.9973	0.91804	0.05688		1.94231	10.9287	0.75032	0.06699		1.98003	10.187	2.56423	0.2078		2.80418	14.2243	6.53779	0.34775
3.21694	16.9333	0.9102	0.05639		1.79986	11.0261	0.63937	0.05709		2.04422	9.5445	2.32732	0.1886		2.77606	15.4916	5.13201	0.27298
3.18001	16.8748	0.9345	0.0579		1.76192	10.7236	1.10358	0.09853		1.89345	9.41729	2.44406	0.19806		2.88467	16.465	4.04705	0.21527
3.33943	17.0636	0.76905	0.04765		1.83323	10.8049	1.08877	0.09721		1.23591	5.5781	5.53414	0.44847		3.03054	16.6086	3.69207	0.19639
3.23525	17.1468	0.64644	0.04005		1.79223	11.315	0.87869	0.07845		1.28696	6.09314	5.24624	0.42514		3.23406	16.7684	3.57455	0.19014
3.16395	16.8643	0.97697	0.06053		1.75157	11.0718	1.05324	0.09404		0.92937	5.24186	5.40625	0.43811		3.33776	17.2198	3.11773	0.16584
3.22065	16.9776	0.9874	0.06118		1.82878	10.9138	1.40785	0.1257		1.03259	3.90203	4.3244	0.35044		3.34098	17.6073	2.53699	0.13495
3.11125	16.2508	1.81295	0.11233		1.79402	11.0371	1.42571	0.1273		1.31641	5.15883	4.09889	0.33216		3.43472	18.4201	2.03305	0.10814
3.2119	16.3425	1.77555	0.11001		1.7769	10.606	1.86368	0.1664		1.39718	5.75971	3.32319	0.2693		3.69797	18.4236	1.73683	0.09238
3.23567	16.6456	1.26228	0.07821		1.91181	11.0718	1.54231	0.13771		1.49613	6.60981	3.12648	0.25336		3.63803	18.4914	1.50185	0.07989
3.17723	16.5606	1.22055	0.07562		1.3181	6.60684	2.43206	0.21715		1.60823	7.30565	3.12035	0.25286		3.82841	18.7875	1.22541	0.06518
3.27061	16.7594	0.76284	0.04726		1.35059	6.40005	2.50647	0.22379		1.55505	6.99113	2.959	0.23979		3.66606	19.0462	0.95296	0.05069
3.25358	16.7352	0.72835	0.04513		1.42936	6.76117	2.11513	0.18885		1.55997	7.73161	2.70595	0.21928		3.81881	19.0681	1.02924	0.05475
3.37088	16.7941	0.4672	0.02895		1.11711	6.45821	2.02957	0.18121		1.50194	7.44052	2.21144	0.17921		3.81205	19.4183	0.68411	0.03639
3.31726	16.9252	0.34892	0.02162		1.24395	5.94977	2.5157	0.22462		1.50739	6.67463	2.1714	0.17596		3.90236	19.2591	0.80127	0.04262
3.2566	16.8783	0.32646	0.02023		1.24553	6.13683	2.08942	0.18656		1.46667	6.89217	2.31701	0.18776		3.77231	19.8032	0.34696	0.01846
3.24321	16.7674	0.52018	0.03223		1.36158	5.85049	2.19302	0.19581		1.74702	7.88982	2.61184	0.21166		4.06502	19.8501	0.17856	0.0095
3.34879	16.78	0.31486	0.01951		1.38545	5.90034	1.87163	0.16711		1.4893	7.50183	2.78563	0.22574		4.03826	20.0976	0.05418	0.00288
3.26654	16.5745	0.47716	0.02956		1.28614	5.55069	2.2977	0.20515		1.46657	6.81281	2.16922	0.17579		4.14707	19.5095	0.49163	0.02615
3.20675	16.2805	0.6926	0.04291		1.22401	5.80984	2.00608	0.17911		1.43495	7.17716	2.73094	0.22131		3.84375	19.5792	0.12847	0.00683
3.13972	15.863	1.05062	0.06509		1.2767	5.91424	2.13624	0.19074		1.63351	6.75222	3.04658	0.24689		3.95542	19.7139	-0.22361	-0.01189
3.32448	16.0329	1.08675	0.06733		1.32586	6.32371	1.75345	0.15656		1.44239	6.95768	2.90744	0.23561		3.855	19.0697	0.25506	0.01357
3.24017	16.3431	0.5524	0.03423		1.32609	6.44702	1.67978	0.14998		1.43402	6.55041	3.47173	0.28134		3.77566	18.8462	0.36111	0.01921
3.13505	16.6932	0.13202	0.00818		1.26474	6.47258	1.67917	0.14993		1.59917	6.81352	3.50915	0.28437		3.75361	18.6572	0.39372	0.02094
3.12748	16.99	-0.06602	-0.00409		1.07868	6.43947	1.65165	0.14747		1.48289	6.45359	3.93153	0.3186		3.79153	18.2883	0.57085	0.03036
3.25325	16.679	0.3505	0.02172		1.16707	6.62317	1.47893	0.13205		1.44566	6.92155	3.12262	0.25305		3.73242	18.215	0.49135	0.02614
3.2592	17.1284	-0.19648	-0.01217		1.21654	6.60587	1.61004	0.14375		1.83434	6.8223	3.27896	0.26572		3.57629	17.9978	0.5248	0.02791
3.21301	16.8305	0.107	0.00663		1.0656	6.51183	1.6273	0.14529		1.91149	7.86239	3.19673	0.25905		3.64806	18.0191	0.42005	0.02234
3.10474	16.6842	0.06038	0.00374		1.23845	6.38832	1.79824	0.16056		1.66042	8.18337	2.59395	0.21021		3.44627	17.7492	0.53103	0.02825
3.12832	16.7871	0.07328	0.00454		1.18678	6.8282	1.35952	0.12139		1.7686	7.93375	2.91018	0.23583		3.56146	17.9962	0.2201	0.01171
3.06105	17.0598	-0.16401	-0.01016		1.12436	6.99023	1.18802	0.10607		1.79741	7.75069	2.62986	0.21312		3.49201	17.8362	0.16699	0.00888
3.16696	16.7834	-0.00245	-0.000151545		1.14816	6.90153	1.36038	0.12146		2.03254	9.61848	2.11264	0.1712		3.60044	17.7441	0.31152	0.01657
3.14583	16.6519	-0.01304	-0.000807883		1.27154	7.04698	1.29925	0.116		1.82445	9.2782	2.47644	0.20068		3.41987	17.7561	0.16373	0.00871
3.15087	16.4919	0.11935	0.00739		1.17695	6.97148	1.43926	0.12851		1.89228	8.66702	2.6506	0.2148		3.42348	17.4026	0.45406	0.02415
2.98842	16.4555	0.12605	0.00781		1.1675	7.1269	1.3383	0.11949		1.71897	8.94736	2.56834	0.20813		3.29118	17.4185	0.27786	0.01478
3.03461	16.4293	0.19437	0.01204		1.31191	6.79478	1.49294	0.1333		1.67788	8.37798	2.88648	0.23391		3.3449	17.5232	0.15207	0.00809
3.08078	16.2394	0.23668	0.01466		1.27389	6.74235	1.67651	0.14969		1.73766	8.38591	2.67222	0.21655		3.36577	17.5576	0.05906	0.00314
2.98461	16.1439	0.38142	0.02363		1.19857	6.78881	1.74515	0.15582		1.75061	8.11419	2.78976	0.22607		3.35635	16.7422	0.94698	0.05037
3.05836	15.7685	0.78014	0.04834		1.38118	6.55868	2.00444	0.17897		1.75863	8.87818	2.58558	0.20953		3.18333	16.0441	1.65179	0.08786
2.98247	15.0807	1.30666	0.08096		1.37523	6.76046	1.94877	0.174		1.60277	7.97164	2.97331	0.24095		3.09966	15.6824	2.0157	0.10722
3.13248	16.9738	0.92932	0.05758		1.56766	6.90929	1.79458	0.16023		1.55374	6.11632	2.8408	0.23021		3.05326	15.5144	2.05975	0.10956
3.31357	17.1475	0.68373	0.04236		1.43793	6.78452	2.1736	0.19407		1.3451	7.57069	2.56501	0.20786		2.94575	15.5198	2.15197	0.11447
3.13678	17.0227	0.65044	0.0403		1.51368	7.01578	1.93103	0.17241		1.37799	7.40718	1.84886	0.14983		2.94279	15.5685	2.14066	0.11386
3.26141	16.9582	0.70145	0.04346		1.45094	7.45198	1.52008	0.13572		1.67265	7.36011	2.40716	0.19507		2.88653	15.0644	2.62315	0.13953
3.20222	17.101	0.64648	0.04005		1.50849	7.14289	1.94997	0.1741		1.66846	8.74698	3.06331	0.24824		2.88558	14.5262	6.11178	0.32509
3.16553	16.8041	0.88933	0.0551		1.59807	7.49243	1.61022	0.14377		1.58348	9.75163	2.44934	0.19849		2.76437	15.4895	4.92952	0.26221
3.22136	16.7234	1.286	0.07968		1.53789	7.77438	1.39318	0.12439		1.73021	8.46373	3.05476	0.24755		2.92223	16.6423	3.79607	0.20192
3.11959	16.5021	1.49102	0.09238		1.40832	7.71263	1.61461	0.14416		1.90013	9.42954	2.9803	0.24152		3.26746	17.4234	2.93843	0.1563
3.19989	16.0669	1.83697	0.11381		1.4804	7.78339	1.59997	0.14285		2.02372	10.4894	2.22865	0.1806		3.22025	17.0236	3.23425	0.17203
3.18938	16.4045	1.36698	0.0847		1.40095	7.88779	1.73377	0.1548		2.13441	10.7036	2.63664	0.21367		3.38206	17.9836	2.38138	0.12667
3.21865	16.483	1.10232	0.0683		1.49582	8.03674	1.66586	0.14874		1.86436	10.032	2.56146	0.20757		3.55565	17.8014	2.41821	0.12863
3.19775	16.637	0.60056	0.03721		1.56413	7.79355	1.85461	0.16559		1.85399	10.2369	2.23658	0.18125		3.50588	18.4561	1.88813	0.10043
3.23964	16.0994	1.14759	0.0711		1.59612	7.86046	1.77216	0.15823		1.2826	5.76041	5.27483	0.42746		3.57233	18.6004	1.69596	0.09021
3.29238	16.3614	0.73782	0.04571		1.59788	8.02369	1.71386	0.15302		1.32058	5.5149	5.06087	0.41012		3.62496	18.587	1.3246	0.07046
3.23924	16.7358	0.51717	0.03204		1.6562	7.83175	2.13444	0.19058		1.06544	5.26405	5.32106	0.4312		3.83303	18.9043	1.04125	0.05539
3.32926	16.7466	0.43898	0.0272		1.66064	8.24021	1.68958	0.15086		1.09759	3.43132	4.87988	0.39545		3.75026	18.9754	1.06438	0.05662
3.18928	16.6423	0.40006	0.02479		1.71002	8.29058	1.7215	0.15371		1.36412	5.0424	4.0186	0.32566		3.8216	19.539	0.60853	0.03237
3.31132	16.2383	0.67826	0.04202		1.72786	8.63832	1.36662	0.12202		1.42342	5.88469	3.68528	0.29865		3.87821	19.705	0.38652	0.02056
3.11286	15.8413	1.12914	0.06996		1.80714	9.12432	0.97612	0.08715		1.41729	6.92827	3.17503	0.2573		3.97864	19.2239	0.79627	0.04235
3.1052	15.286	1.59735	0.09897		1.79052	9.59768	0.68789	0.06142		1.45844	7.00118	3.23127	0.26185		3.8577	19.2883	0.7039	0.03744
3.21367	15.2412	1.59888	0.09906		2.02047	9.81359	0.61887	0.05526		1.30571	6.49944	3.61902	0.29328		3.97213	19.8265	0.13685	0.00728
3.26502	15.2725	1.54503	0.09573		1.87308	9.77366	0.71575	0.06391		1.47345	7.03499	2.91765	0.23644		4.03836	19.7657	0.15428	0.00821
3.33215	16.0397	0.77175	0.04782		1.80998	9.75018	0.96392	0.08606		1.55947	7.38542	2.26648	0.18367		4.05678	19.5251	0.23533	0.01252
3.18864	16.634	0.27817	0.01724		1.82979	10.4752	0.23859	0.0213		1.45322	7.00844	2.70293	0.21904		3.9524	19.1195	0.32048	0.01705
3.11828	16.7696	0.15242	0.00944		1.92253	10.5058	0.27939	0.02495		1.48006	7.13944	2.26464	0.18352		3.85862	19.3233	0.25824	0.01374
3.19215	16.7051	0.29081	0.01802		1.96734	10.4603	0.27147	0.02424		1.63399	7.57222	2.61413	0.21184		3.79552	19.1482	0.09597	0.0051
3.14804	16.8424	0.08221	0.00509		1.92434	10.891	0.09299	0.0083		1.60382	7.71755	2.69627	0.2185		3.83544	18.8013	0.24531	0.01305
3.21854	16.4493	0.38775	0.02402		1.8179	11.0618	0.14273	0.01274		1.49506	6.66821	2.56147	0.20757		3.73973	18.5357	0.39486	0.021
3.12176	16.7595	0.08744	0.00542		1.80684	11.0869	0.10583	0.00945		1.57679	6.82903	2.38836	0.19355		3.83944	18.4531	0.3103	0.01651
3.16706	16.6592	0.1732	0.01073		1.84675	10.9963	0.45361	0.0405		1.67956	7.81388	3.14599	0.25494		3.59397	17.6625	0.90794	0.04829
3.126	16.5916	0.22708	0.01407		1.91401	10.713	0.96919	0.08653		1.57912	5.92596	3.36582	0.27276		3.48732	18.0761	0.40751	0.02168
3.14079	16.3876	0.38236	0.02369		1.781	10.9321	0.7977	0.07122		1.60003	6.03601	3.73118	0.30237		3.66768	17.7712	0.31123	0.01655
3.06316	16.1802	0.41602	0.02578		1.83422	10.5762	1.39989	0.12499		1.54269	7.04929	3.5199	0.28524		3.41555	17.9393	0.2833	0.01507
3.162	16.6533	-0.01072	-0.000664211		1.88005	10.8213	1.0287	0.09185		1.52394	6.80199	3.79504	0.30754		3.51916	17.603	0.42195	0.02244
3.03554	16.409	0.2013	0.01247		1.93391	10.8804	1.29508	0.11563		1.52872	6.05429	3.0909	0.25048		3.32801	17.6025	0.33551	0.01785
3.0536	16.5016	0.0702	0.00435		1.78803	10.8363	1.45422	0.12984		1.96028	7.42143	3.16406	0.25641		3.47717	17.602	0.19871	0.01057
3.12053	16.2727	0.41133	0.02548		1.78565	11.0238	1.30972	0.11694		1.82517	8.36663	3.3351	0.27027		3.37859	17.4845	0.29264	0.01557
3.00214	16.0818	0.44832	0.02778		1.71611	10.8118	1.52611	0.13626		1.66417	8.15955	3.01629	0.24443		3.4331	17.4188	0.35034	0.01864
3.00525	15.4635	1.05984	0.06567		1.76177	10.5596	1.79496	0.16026		1.83711	8.56879	2.49532	0.20221		3.20147	17.2693	0.35157	0.0187
2.95653	15.2453	1.13691	0.07044		1.92525	10.9314	1.66884	0.149		1.82014	7.64649	2.48115	0.20107		3.31325	17.6353	-0.07907	-0.00421
2.9849	17.1511	0.84898	0.0526		1.27077	6.62661	2.41692	0.2158		2.09367	9.56881	1.62481	0.13167		3.27774	17.5393	-0.02717	-0.00145
3.23936	16.9663	0.68508	0.04245		1.35505	6.37695	2.49794	0.22303		1.75138	9.38503	2.33918	0.18956		3.40102	16.8132	0.82217	0.04373
3.13468	17.0572	0.60893	0.03773		1.38071	6.64487	2.17811	0.19447		1.91618	8.65649	2.77095	0.22455		3.11624	16.3031	1.26848	0.06747
3.24821	16.8249	0.81537	0.05052		1.19794	6.32264	2.17894	0.19455		1.69229	8.70991	2.73442	0.22159		3.06229	15.9901	1.53471	0.08163
3.18577	16.6984	1.11716	0.06922		1.26486	6.10938	2.47295	0.2208		1.76635	8.15859	3.17156	0.25701		3.05266	15.7932	1.6812	0.08943
3.08737	16.9625	0.90904	0.05632		1.24396	6.10786	2.11618	0.18894		1.90609	8.92837	2.47566	0.20062		3.02723	15.6085	1.98902	0.1058
3.15489	16.5657	1.49697	0.09275		1.28462	6.03034	2.05344	0.18334		1.75155	7.99832	2.67198	0.21653		2.86018	15.3938	2.05619	0.10937
3.19898	16.4081	1.6875	0.10455		1.34321	5.92577	1.90433	0.17003		1.69479	9.44249	2.50117	0.20269		2.75953	14.8036	2.71052	0.14418
3.18868	16.1367	1.711	0.10601		1.2569	5.85449	2.14196	0.19125		1.73922	8.17944	2.80127	0.22701		2.88413	14.1247	6.23169	0.33147
3.23621	16.4902	1.07496	0.0666		1.16359	5.71186	2.21847	0.19808		1.67976	7.04216	3.43988	0.27876		2.91151	15.8534	4.47041	0.23779
3.05046	16.4326	0.89341	0.05535		1.26719	6.06513	1.97894	0.17669		1.30077	7.98683	2.76367	0.22396		2.91368	17.0829	3.25508	0.17314
3.25205	16.4105	0.85848	0.05319		1.33892	6.20361	1.89735	0.16941		1.57862	5.20346	1.65929	0.13446		3.27106	17.6362	2.65727	0.14134
3.14037	16.4661	0.74387	0.04609		1.32832	6.32626	1.65959	0.14818		1.81087	7.65444	2.419	0.19603		3.26729	17.5069	2.59727	0.13815
3.16414	16.3853	0.71393	0.04423		1.16898	6.50731	1.55107	0.13849		1.73465	8.92103	2.63913	0.21387		3.48618	18.0782	2.05839	0.10949
3.18666	16.6641	0.5311	0.03291		1.19469	6.68746	1.32661	0.11845		1.62128	8.34533	2.95389	0.23938		3.53774	18.1998	1.97027	0.1048
3.25855	16.5435	0.35578	0.02204		1.13644	6.56457	1.48058	0.13219		1.79698	8.11735	3.02137	0.24484		3.54521	19.0182	1.36246	0.07247
3.19268	15.9522	0.77509	0.04802		1.15931	6.54615	1.56823	0.14002		1.81613	9.80004	2.6947	0.21837		3.628	19.1106	1.28667	0.06844
3.17434	15.7451	1.03837	0.06434		1.05549	6.7988	1.31714	0.1176		1.99296	10.0907	2.27035	0.18398		3.64993	18.8933	1.23729	0.06581
2.96456	15.5124	1.19284	0.07391		1.1462	6.62449	1.54551	0.13799		2.0038	10.7187	2.62064	0.21237		3.7804	19.1442	0.88611	0.04713
3.13026	14.975	1.76876	0.10959		1.09552	7.01773	1.11876	0.09989		1.90243	11.0171	2.62019	0.21233		3.76484	19.0097	1.05323	0.05602
3.09695	14.9761	1.9022	0.11786		1.17692	6.97246	1.14809	0.10251		1.93542	9.85223	2.30925	0.18714		3.71172	19.2439	0.85936	0.04571
3.18165	14.7418	2.10619	0.1305		1.14216	6.9764	1.24914	0.11153		1.30601	6.46392	4.41189	0.35753		3.84765	19.3631	0.58584	0.03116
3.23015	15.4312	1.44874	0.08976		1.19464	7.19924	1.12968	0.10086		1.38775	5.18157	4.91192	0.39805		3.92139	19.2098	0.83359	0.04434
3.17323	16.4179	0.42828	0.02654		1.13575	7.01793	1.31363	0.11729		1.10974	5.4672	5.0634	0.41032		3.71665	19.6424	0.45675	0.0243
3.08633	16.3335	0.64886	0.0402		1.28031	7.19446	1.21322	0.10832		1.21723	4.08299	5.211	0.42229		3.96713	19.5798	0.33285	0.0177
3.24488	16.208	0.72719	0.04506		1.328	6.70035	1.69673	0.15149		1.28023	4.92988	4.27554	0.34648		3.87134	19.4313	0.43833	0.02332
3.12594	16.3724	0.52218	0.03235		1.20601	6.90221	1.50116	0.13403		1.44765	5.73306	4.06203	0.32918		4.0209	19.3904	0.29785	0.01584
3.09842	16.2424	0.51879	0.03214		1.22989	6.80356	1.66171	0.14837		1.44665	6.38058	3.45301	0.27982		3.95193	19.488	0.07407	0.00394
3.17588	16.3481	0.45935	0.02846		1.38028	6.53698	2.06694	0.18455		1.44165	6.45394	3.70302	0.30008		3.82569	19.3157	0.1166	0.0062
3.13893	16.3413	0.5033	0.03118		1.40343	6.762	1.85215	0.16537		1.38499	6.49464	3.34289	0.2709		3.78491	19.3685	-0.12549	-0.00667
3.15803	16.4524	0.23451	0.01453		1.46211	6.84478	1.71556	0.15317		1.47243	5.67453	3.55272	0.2879		3.61897	18.6648	0.28413	0.01511
3.2082	16.2399	0.49622	0.03074		1.413	6.87335	2.03383	0.18159		1.38968	6.34849	2.70517	0.21922		3.64777	18.6189	0.20365	0.01083
3.1667	16.0355	0.54519	0.03378		1.4494	6.88073	1.96809	0.17572		1.45296	6.898	2.81346	0.22799		3.7601	18.2394	0.36221	0.01927
3.18538	16.0924	0.51923	0.03217		1.46496	7.48177	1.38863	0.12398		1.51039	7.03179	2.55521	0.20707		3.63575	17.895	0.56514	0.03006
2.90532	16.1837	0.38465	0.02383		1.55061	7.54117	1.53309	0.13688		1.48543	7.24098	2.80712	0.22748		3.42819	17.6607	0.68894	0.03665
3.00074	16.1129	0.53743	0.0333		1.67268	7.38288	1.73281	0.15472		1.62142	7.30001	2.75694	0.22342		3.63456	17.6044	0.394	0.02096
2.98826	16.0953	0.53068	0.03288		1.48624	7.47523	1.69674	0.15149		1.55728	7.65521	2.78768	0.22591		3.45894	17.8646	0.13679	0.00728
2.90822	15.7249	0.78862	0.04886		1.45272	7.54477	1.66048	0.14826		1.50956	7.23256	2.41106	0.19539		3.49988	17.652	0.19416	0.01033
2.89759	15.1944	1.24335	0.07704		1.36838	7.71621	1.81963	0.16247		1.7178	7.80674	2.83568	0.2298		3.2327	17.4417	0.30765	0.01636
2.94268	15.3818	1.00941	0.06254		1.40479	7.77488	1.76367	0.15747		1.62068	7.34498	3.28633	0.26632		3.41921	17.435	0.23425	0.01246
2.9759	17.2617	0.7486	0.04638		1.51445	7.83047	1.72929	0.1544		1.68188	7.29841	3.67814	0.29807		3.25665	17.2951	0.40406	0.02149
3.23465	16.8603	0.88126	0.0546		1.42979	7.56847	2.03454	0.18166		1.70341	7.70376	3.53028	0.28608		3.30308	17.4373	0.18434	0.00981
3.15434	16.9248	0.86293	0.05347		1.60546	7.57733	1.88841	0.16861		1.51433	6.80789	3.46469	0.28077		3.23784	17.3657	0.23942	0.01274
3.30706	16.8691	0.80358	0.04979		1.69692	7.88223	1.96715	0.17564		1.58244	6.65576	3.87437	0.31397		3.45076	17.3375	0.04153	0.00221
3.14493	16.5557	1.23931	0.07679		1.63587	7.96303	1.99006	0.17768		1.71601	7.35763	3.39627	0.27522		3.26826	17.5	-0.11338	-0.00603
3.11654	16.3203	1.56981	0.09726		1.69759	8.33284	1.63063	0.14559		1.72313	8.23178	3.23554	0.2622		3.39554	16.5857	0.81728	0.04347
3.13174	16.5841	1.42813	0.08848		1.80138	8.39288	1.64387	0.14677		1.76982	7.61117	3.42903	0.27788		3.11124	16.1753	1.35881	0.07228
3.2152	16.5996	1.32336	0.08199		1.82718	8.87922	1.07445	0.09593		1.91261	8.1623	2.27185	0.1841		3.05305	16.1262	1.25582	0.0668
3.08108	16.4303	1.24731	0.07728		1.80214	9.05225	1.11462	0.09952		1.82557	8.11169	2.3026	0.1866		3.04022	16.0779	1.28515	0.06836
3.1747	16.5721	0.8649	0.05359		1.89293	9.50601	0.75927	0.06779		1.95004	8.9164	1.6741	0.13566		2.91609	15.5312	1.97693	0.10516
3.07362	16.5696	0.68387	0.04237		1.95473	9.70159	0.71727	0.06404		1.70204	8.83524	2.49016	0.2018		2.84053	15.4833	1.87289	0.09962
3.1671	16.452	0.72513	0.04493		2.0284	9.64014	0.8259	0.07374		1.82652	8.03631	2.69154	0.21811		2.81858	14.7733	2.60894	0.13877
3.23733	16.2853	0.89389	0.05538		1.8968	9.76875	0.93841	0.08379		1.69435	8.62635	3.14442	0.25482		2.96277	14.5589	5.60219	0.29799
3.21898	16.4015	0.64024	0.03967		1.86409	10.3712	0.3137	0.02801		1.73378	8.18281	2.53143	0.20514		2.9438	16.2669	3.92758	0.20891
3.1766	16.1954	0.93269	0.05779		1.87286	10.5057	0.32537	0.02905		1.82074	9.48662	2.13722	0.17319		3.0601	17.2467	3.02378	0.16084
3.23354	16.3739	0.44009	0.02727		1.99508	10.5625	0.16978	0.01516		1.59732	7.6234	2.68803	0.21783		3.2689	17.9474	2.40308	0.12782
3.06232	15.7949	0.96574	0.05984		1.96373	10.5931	0.42676	0.0381		1.63124	9.21583	2.65589	0.21523		3.39388	17.9139	2.22571	0.11839
3.0166	15.6225	1.09916	0.0681		1.78728	10.6618	0.42019	0.03752		1.45203	7.65665	2.8553	0.23139		3.59168	18.6578	1.43426	0.07629
2.95739	15.4187	1.20453	0.07463		1.80228	11.0045	0.08232	0.00735		1.84768	8.66181	2.70702	0.21937		3.578	18.4265	1.79739	0.09561
2.94276	15.0215	1.62928	0.10095		1.83095	10.7373	0.63371	0.05658		1.31521	7.97845	2.91975	0.23661		3.65796	19.1537	1.22972	0.06541
2.93782	15.3677	1.36743	0.08472		1.79185	10.9032	0.69497	0.06205		1.81181	4.93015	2.37348	0.19234		3.73401	18.9442	1.44055	0.07662
3.24696	14.8929	1.95479	0.12111		1.7354	10.891	0.89199	0.07964		1.7827	8.0922	3.06075	0.24804		3.70418	19.1377	1.08013	0.05745
3.15612	15.3219	1.53154	0.09489		1.81655	10.6174	1.38481	0.12364		1.79916	8.99074	2.99228	0.24249		3.75698	19.3192	0.78605	0.04181
3.07222	15.7809	1.01082	0.06263		1.78252	10.7137	1.25829	0.11235		1.81869	8.59007	3.18962	0.25848		3.76746	19.3451	0.7054	0.03752
3.14136	15.9014	0.96688	0.05991		1.91575	10.8004	1.35553	0.12103		1.89763	8.43271	3.23107	0.26184		3.82596	19.5531	0.6209	0.03303
3.1322	15.896	1.11238	0.06892		1.8128	10.9449	1.3528	0.12079		1.84229	9.34083	2.78857	0.22598		3.84266	19.4086	0.63004	0.03351
3.12552	15.9658	0.89783	0.05563		1.74399	10.9335	1.36047	0.12147		1.9998	10.1858	1.98652	0.16098		3.88975	19.412	0.69785	0.03712
3.06308	16.0273	0.71128	0.04407		1.65028	10.6723	1.68171	0.15015		1.98729	10.9059	2.40029	0.19451		3.71577	19.2139	0.70218	0.03735
3.08686	15.9706	0.87166	0.05401		1.77152	10.4466	2.11213	0.18858		1.989	10.8258	2.61847	0.21219		3.93435	19.4568	0.45893	0.02441
3.17876	16.2826	0.49938	0.03094		1.96345	10.8438	1.7775	0.15871		1.94309	10.4594	2.0941	0.1697		3.99065	19.6465	0.14101	0.0075
3.03424	16.0975	0.61871	0.03833		1.30377	6.51619	2.39155	0.21353		1.30991	6.94731	3.80761	0.30856		4.02287	19.6289	0.09453	0.00503
3.20396	15.9845	0.65574	0.04063		1.41164	6.42782	2.26071	0.20185		1.13644	5.22775	4.5033	0.36494		3.90779	19.6583	-0.13608	-0.00724
2.92957	15.7691	1.002	0.06208		1.43475	6.3392	2.39444	0.21379		1.11787	5.0661	5.45179	0.4418		4.05334	18.9692	0.43934	0.02337
3.06867	15.6459	1.00926	0.06253		1.25253	6.08735	2.35001	0.20982		1.33648	4.7406	5.29429	0.42903		3.79005	19.2216	-0.07729	-0.00411
2.93939	15.6521	0.9058	0.05612		1.18811	6.14103	2.34691	0.20955		1.26327	5.47051	4.52995	0.36709		3.67039	18.5525	0.31626	0.01682
3.03251	15.6653	0.99481	0.06164		1.29736	5.91731	2.31	0.20625		1.35885	6.31035	4.17763	0.33854		3.49526	18.4084	0.36235	0.01927
2.94577	15.5996	0.90628	0.05615		1.28073	5.88511	2.23131	0.19922		1.4525	6.48926	3.64331	0.29524		3.6136	17.953	0.53461	0.02844
2.91326	15.2634	1.18609	0.07349		1.38143	6.10597	1.8205	0.16254		1.43001	6.25287	3.882	0.31459		3.49247	18.0714	0.23957	0.01274
2.9225	14.8277	1.46864	0.09099		1.28235	5.78926	2.15232	0.19217		1.43038	6.50727	3.17621	0.25739		3.55225	17.7546	0.42187	0.02244
2.8074	15.2156	1.15859	0.07178		1.2532	5.47634	2.42377	0.21641		1.39063	5.75223	4.13831	0.33536		3.57142	17.6858	0.35238	0.01874
2.87676	16.675	1.17771	0.07297		1.3492	6.15649	1.82488	0.16294		1.29068	6.30739	2.96805	0.24052		3.41325	17.5445	0.15153	0.00806
3.35418	16.7971	0.90812	0.05627		1.2669	6.27595	1.76324	0.15743		1.37801	6.51176	2.56114	0.20755		3.4136	17.4444	0.24221	0.01288
3.24815	17.0239	0.79584	0.04931		1.31946	6.33936	1.66077	0.14828		1.52929	7.04927	2.88299	0.23363		3.33871	17.5428	0.03236	0.00172
3.22204	16.6493	1.10389	0.06839		1.17282	6.63222	1.32639	0.11843		1.55684	7.44577	2.9919	0.24246		3.42936	17.5844	-0.0426	-0.00227
3.15558	16.1565	1.69436	0.10498		1.27545	6.75818	1.20234	0.10735		1.58341	6.71269	2.76424	0.22401		3.26833	17.2365	0.3518	0.01871
3.2614	16.5685	1.37156	0.08498		1.33626	6.66744	1.37922	0.12314		1.53388	7.52498	3.02329	0.245		3.29722	17.1039	0.39795	0.02117
3.03847	16.2473	1.83297	0.11357		1.12649	6.72555	1.31296	0.11723		1.58049	7.43492	2.00918	0.16282		3.23566	17.4432	0.09793	0.00521
3.3045	16.2668	1.4967	0.09273		1.28638	6.76291	1.31098	0.11705		1.6255	7.74575	2.79217	0.22627		3.33276	17.5739	-0.27036	-0.01438
2.97814	16.3652	1.20824	0.07486		1.14009	7.00657	1.07628	0.0961		1.65311	8.03711	3.03411	0.24588		3.25524	17.5616	-0.26761	-0.01423
3.09035	16.4755	0.85902	0.05322		1.25703	6.97761	1.16216	0.10376		1.70262	7.56947	3.39487	0.27511		3.42675	16.907	0.38216	0.02033
3.02591	16.581	0.6731	0.0417		1.30385	7.07758	0.96169	0.08587		1.66338	8.06325	2.81099	0.22779		3.19394	16.4381	0.89834	0.04778
3.10948	16.5227	0.70006	0.04337		1.18522	7.2415	0.91001	0.08125		1.60568	7.30795	3.8659	0.31328		3.11867	16.2549	1.15251	0.0613
3.26855	16.3553	0.77953	0.0483		1.31592	7.20234	1.06353	0.09496		1.62106	7.07948	3.71483	0.30104		2.96434	16.0032	1.36161	0.07243
3.13339	16.3581	0.56594	0.03506		1.23164	7.09543	1.06561	0.09514		1.91178	7.71495	3.73688	0.30283		2.99941	15.2874	2.04839	0.10896
3.1139	16.0701	0.8005	0.0496		1.2214	7.06919	1.27359	0.11371		1.76811	8.06032	3.23646	0.26227		3.0721	15.5327	1.90848	0.10152
3.22439	16.3077	0.65087	0.04033		1.29563	6.81862	1.45233	0.12967		1.78141	8.65504	2.60889	0.21142		2.8688	14.779	2.61164	0.13892
3.11172	15.8818	0.96799	0.05997		1.30623	6.96741	1.42721	0.12743		1.85873	8.17104	2.27996	0.18476		3.12967	15.6794	4.43571	0.23594
2.97282	15.7127	1.03499	0.06413		1.31544	6.70274	1.74787	0.15606		2.05533	8.40757	2.42362	0.1964		3.13325	17.0832	3.05623	0.16257
2.91044	15.4074	1.15398	0.0715		1.46844	6.50231	2.07962	0.18568		1.87921	9.01613	2.4563	0.19905		3.24221	17.3807	2.75014	0.14628
3.05486	15.0883	1.58269	0.09806		1.39139	6.83587	1.72206	0.15376		1.79976	8.72268	2.33594	0.1893		3.4572	18.0783	2.03806	0.10841
2.90688	15.55	1.28122	0.07938		1.40479	6.77587	1.75622	0.15681		1.8084	7.724	2.82528	0.22895		3.46344	18.4918	1.50203	0.07989
2.99871	15.1908	1.49063	0.09236		1.41939	7.12925	1.70767	0.15247		1.66536	8.605	2.96614	0.24037		3.63809	18.9234	1.25502	0.06676
3.14032	15.58	1.28738	0.07976		1.4397	6.89707	1.84218	0.16448		1.75024	7.70835	2.71061	0.21966		3.64111	18.878	1.36731	0.07273
3.11327	15.6561	1.17291	0.07267		1.38827	7.22935	1.62651	0.14522		1.88306	9.45129	2.09821	0.17003		3.60667	19.0309	1.27278	0.0677
2.98631	15.2354	1.56399	0.0969		1.48201	7.58778	1.4377	0.12837		1.72	7.13654	3.12768	0.25346		3.79211	19.0127	1.39752	0.07434
3.08437	14.9485	1.78539	0.11062		1.56566	7.20011	1.89174	0.16891		1.66095	9.23233	2.4945	0.20215		3.75987	19.1653	1.02754	0.05466
3.03789	15.3608	1.44284	0.08939		1.48044	7.15479	1.92262	0.17166		1.49917	7.4978	2.66427	0.2159		3.78908	19.464	0.53382	0.02839
3.08537	15.4395	1.42792	0.08847		1.36609	7.17463	2.01324	0.17975		1.76321	7.38226	2.57582	0.20874		3.75348	19.3147	0.75581	0.0402
3.15206	15.5753	1.24774	0.07731		1.31963	7.42361	2.0169	0.18008		1.47735	8.28409	2.90415	0.23534		3.8377	19.5165	0.60265	0.03206
3.16611	15.659	1.11308	0.06896		1.40286	7.52061	1.96145	0.17513		1.87005	6.28296	2.4742	0.2005		3.81261	19.4049	0.69598	0.03702
3.0274	15.5779	1.13603	0.07039		1.48554	7.73604	1.79914	0.16064		1.76972	8.97849	3.31583	0.26871		3.92325	19.4355	0.55433	0.02949
3.09503	15.4863	1.20441	0.07462		1.40345	7.41112	2.11502	0.18884		1.71361	9.17851	2.76924	0.22441		3.8533	19.4859	0.48602	0.02585
2.86754	15.2909	1.33541	0.08274		1.63945	7.63138	1.82981	0.16338		1.87195	9.47954	2.922	0.23679		3.95739	19.9355	-0.03301	-0.00176
3.11934	15.2	1.29629	0.08032		1.69494	7.85945	1.89662	0.16934		1.92134	9.81455	3.03543	0.24598		3.89457	19.8859	-0.07434	-0.00395
2.88782	15.3497	1.03397	0.06406		1.59919	8.06356	1.67508	0.14956		1.85834	9.30169	3.02925	0.24548		4.03674	19.7098	0.05866	0.00312
2.97823	14.9045	1.45709	0.09028		1.72477	8.3357	1.52119	0.13582		2.01538	10.526	2.26923	0.18389		4.03537	19.5083	-0.01898	-0.00101
2.91923	14.8907	1.46587	0.09082		1.74085	8.5683	1.49066	0.13309		1.89289	10.2674	2.68453	0.21755		4.00679	19.0727	0.22165	0.01179
2.89347	14.6845	1.6152	0.10007		1.79602	8.87408	1.13793	0.1016		1.98091	10.6738	2.85786	0.23159		3.9198	19.0847	-0.07627	-0.00406
2.87989	15.014	1.38971	0.0861		1.83346	8.96468	1.1598	0.10355		1.91075	9.92008	2.47783	0.2008		3.58376	18.6046	0.25391	0.01351
2.82116	15.0534	1.40283	0.08692		1.78	9.27765	0.85407	0.07626		1.33517	7.52713	3.65564	0.29624		3.64785	18.3774	0.14158	0.00753
3.06505	16.7255	0.94989	0.05885		1.90002	9.51279	0.80791	0.07213		1.11317	4.79593	4.36938	0.35408		3.56823	18.2489	0.17709	0.00942
3.37635	16.7681	0.8126	0.05035		1.91277	9.54475	0.86961	0.07764		0.93767	4.89527	5.12982	0.41571		3.43927	18.1298	0.1869	0.00994
3.05007	16.5945	1.13417	0.07027		1.82546	9.50143	1.06824	0.09538		1.32845	5.30841	4.53044	0.36713		3.38979	17.6997	0.42914	0.02283
3.27297	16.2712	1.44275	0.08939		1.97377	10.4086	0.23021	0.02055		1.20245	5.82979	4.81118	0.38988		3.53662	17.6252	0.48902	0.02601
3.08876	16.1435	1.77815	0.11017		1.86176	10.4472	0.30998	0.02768		1.20932	5.41768	4.23692	0.34335		3.28441	17.6147	0.21298	0.01133
3.18498	16.2388	1.53513	0.09511		1.93996	10.3844	0.24858	0.02219		1.29945	5.52316	3.49378	0.28313		3.52185	17.5266	0.12607	0.00671
3.01209	16.2829	1.53605	0.09517		1.96302	10.3951	0.42147	0.03763		1.37085	6.01769	4.0343	0.32693		3.32438	17.2864	0.2276	0.01211
3.18972	16.1901	1.38736	0.08596		1.78176	10.6109	0.39257	0.03505		1.18273	6.40613	3.8198	0.30955		3.49283	17.0987	0.42618	0.02267
2.96118	16.5554	0.78727	0.04878		1.90677	10.8578	0.23697	0.02116		1.30155	6.03596	4.06854	0.3297		3.28841	17.2899	0.21368	0.01137
3.17323	16.2768	0.82879	0.05135		1.90545	10.6648	0.6986	0.06237		1.33216	5.41358	3.63918	0.29491		3.24482	16.9869	0.4336	0.02306
3.1501	16.5687	0.5077	0.03146		1.83775	10.8842	0.60957	0.05443		1.47375	5.75786	3.29691	0.26717		3.29067	17.4102	0.0579	0.00308
3.0696	16.491	0.56471	0.03499		1.88238	10.8881	0.81856	0.07309		1.51542	6.23759	3.30168	0.26756		3.35019	17.257	0.09107	0.00484
3.18086	16.3981	0.63581	0.03939		1.85012	10.6853	1.17968	0.10533		1.45704	7.5779	2.97597	0.24116		3.21947	17.6112	-0.31597	-0.01681
3.16624	16.4575	0.54561	0.0338		1.78637	10.412	1.54507	0.13795		1.62245	7.32536	2.84021	0.23016		3.34513	17.0587	0.17501	0.00931
3.05489	16.5425	0.35221	0.02182		1.74141	10.7816	1.29133	0.1153		1.62701	7.56112	3.01044	0.24396		3.175	16.6114	0.75438	0.04013
3.17496	16.0684	0.71638	0.04439		1.7251	10.797	1.35139	0.12066		1.54784	6.70717	2.36553	0.1917		3.10296	16.3266	1.00406	0.05341
2.90633	15.9671	0.79535	0.04928		1.7538	10.8926	1.38497	0.12366		1.65744	7.46822	2.41258	0.19551		3.0044	16.3137	1.10517	0.05879
3.00005	15.5043	1.13369	0.07024		1.74801	10.6715	1.68576	0.15051		1.73501	7.51491	3.23372	0.26205		3.16347	15.721	1.47561	0.07849
2.89064	15.6794	0.97929	0.06067		1.73063	10.4416	2.06212	0.18412		1.84458	7.82249	3.25214	0.26354		2.98473	15.6146	1.50926	0.08028
3.03136	15.4312	1.22098	0.07565		1.88985	10.707	1.90083	0.16972		1.68535	8.08414	3.00042	0.24315		2.96935	14.554	2.67899	0.1425
2.79804	15.541	1.15358	0.07147		1.35909	6.40232	2.35962	0.21068		1.71176	8.35599	3.16279	0.2563		3.17821	17.0061	3.17522	0.16889
3.01314	15.3628	1.32226	0.08192		1.32733	6.18914	2.33906	0.20884		1.72494	7.26272	3.61924	0.29329		3.31867	17.9899	2.23084	0.11866
3.01312	15.7506	1.09402	0.06778		1.36035	6.19184	2.40484	0.21472		1.73811	7.66262	3.51694	0.285		3.36464	17.8142	2.2719	0.12085
2.95614	15.4367	1.39902	0.08668		1.32301	6.05947	2.35659	0.21041		1.62521	8.03778	3.23288	0.26198		3.49394	18.6359	1.51914	0.08081
3.03096	14.98	1.9048	0.11802		1.27859	6.15359	2.24585	0.20052		1.83603	7.86484	2.76505	0.22407		3.47184	18.8041	1.24015	0.06597
3.05118	14.4468	2.14778	0.13307		1.30269	5.80699	2.47341	0.22084		1.87982	8.8075	2.2898	0.18556		3.71235	19.248	0.97772	0.05201
2.9627	14.7097	2.0272	0.1256		1.3082	5.80894	2.33849	0.20879		1.90855	8.36182	2.26501	0.18355		3.69809	18.8787	1.36885	0.07281
3.01549	15.0866	1.75931	0.109		1.29252	5.85464	2.10597	0.18803		1.86748	9.16548	2.568	0.2081		3.75644	19.2995	0.95904	0.05101
3.02816	15.2592	1.59382	0.09875		1.3526	5.79881	2.09526	0.18708		1.79558	8.7248	2.46729	0.19994		3.79229	19.123	1.1497	0.06115
3.06394	15.2768	1.46266	0.09062		1.28584	5.60739	2.12751	0.18996		1.7252	8.09948	2.81335	0.22799		3.87833	19.1768	0.96256	0.0512
2.8807	14.9689	1.58872	0.09843		1.17797	6.04987	1.85849	0.16594		1.66518	8.81287	2.70837	0.21948		3.86396	19.5628	0.39589	0.02106
3.07852	15.0374	1.53882	0.09534		1.18854	6.11702	1.85636	0.16575		1.7691	7.85838	2.65176	0.21489		3.77894	19.2579	0.72654	0.03865
2.90123	14.8942	1.62219	0.10051		1.29996	6.20724	1.65042	0.14736		1.68422	9.09415	2.44668	0.19827		3.84532	19.4683	0.57601	0.03064
3.07882	14.7425	1.52208	0.0943		1.34758	6.63721	1.23885	0.11061		1.69066	7.5641	2.9429	0.23848		3.70503	19.7402	0.32196	0.01713
2.79098	14.4574	1.7249	0.10687		1.2417	6.75252	1.19401	0.10661		1.53177	8.52674	2.79981	0.22689		3.82344	19.7136	0.3148	0.01674
2.92969	14.0689	2.08808	0.12937		1.27949	6.66436	1.44797	0.12928		1.45179	7.27553	2.77811	0.22513		3.80488	19.8397	0.26951	0.01434
2.83617	14.5089	1.67609	0.10385		1.1544	6.71662	1.3093	0.1169		1.68799	8.04212	2.45753	0.19915		3.904	19.7098	0.09888	0.00526
2.8656	14.5632	1.76488	0.10935		1.17857	6.66924	1.44787	0.12927		1.52677	8.44651	3.01399	0.24425		3.92164	19.5087	0.17118	0.00911
2.7887	14.7084	1.74662	0.10822		1.16253	7.07586	1.04022	0.09288		1.68026	7.00995	2.42869	0.19681		4.09476	19.8294	-0.05511	-0.00293
2.74718	14.2149	2.17893	0.135		1.32075	6.97865	1.05142	0.09388		1.78089	9.39321	3.17345	0.25717		3.96199	19.2423	0.18672	0.00993
2.94803	16.628	1.01915	0.06314		1.35093	6.9123	1.12133	0.10012		1.54448	8.17415	2.59741	0.21049		3.92856	19.064	0.25547	0.01359
3.27788	16.5449	0.96063	0.05952		1.24473	7.2417	0.91763	0.08193		1.73079	8.90516	2.72581	0.22089		3.8102	19.1109	0.02353	0.00125
2.99095	16.5254	0.99757	0.06181		1.31359	7.15196	1.05343	0.09406		1.65571	9.45251	3.03781	0.24618		3.73413	18.5006	0.35852	0.01907
3.19511	16.2848	1.37069	0.08492		1.15071	7.13061	1.06476	0.09507		1.92739	8.95165	2.91556	0.23627		3.71737	18.3258	0.17396	0.00925
2.91629	15.7537	1.92967	0.11956		1.18819	6.96322	1.1996	0.10711		2.09963	10.9466	2.24531	0.18195		3.59314	17.9794	0.49626	0.0264
3.31233	16.0787	1.57213	0.09741		1.2829	6.71493	1.51847	0.13558		2.11914	10.0598	2.82815	0.22919		3.51255	17.8321	0.28985	0.01542
2.9726	16.4075	1.23421	0.07647		1.31305	6.72485	1.61786	0.14445		1.84824	10.7583	2.60099	0.21078		3.41768	17.8532	0.38744	0.02061
3.07087	16.3336	1.05116	0.06513		1.29629	6.6558	1.73615	0.15501		1.97179	10.2727	2.59261	0.2101		3.48694	17.6379	0.39785	0.02116
3.06275	16.4559	0.70427	0.04364		1.37287	6.72053	1.76417	0.15752		1.51068	7.54818	3.99578	0.32381		3.42082	17.7783	0.04147	0.00221
3.10493	16.1962	0.72433	0.04488		1.34983	6.7859	1.66032	0.14824		1.1091	5.41498	4.60209	0.37294		3.39768	17.2723	0.37361	0.01987
3.13194	16.2802	0.66082	0.04094		1.39539	6.76635	1.8251	0.16296		0.89909	3.78158	4.542	0.36807		3.28047	17.3885	0.08568	0.00456
3.05564	16.1715	0.69296	0.04293		1.45436	7.16323	1.61365	0.14408		1.11948	4.68202	4.18431	0.33909		3.37316	17.353	0.02889	0.00154
3.07462	16.487	0.49133	0.03044		1.47675	7.04694	1.68122	0.15011		1.08105	5.68524	4.1552	0.33673		3.28261	17.4309	-0.06598	-0.00351
3.12737	16.2356	0.49728	0.03081		1.40754	7.35259	1.56746	0.13995		1.24118	5.22304	4.26139	0.34533		3.41038	16.9365	0.43407	0.02309
2.98199	16.2832	0.47158	0.02922		1.46089	7.44496	1.56814	0.14001		1.28522	4.71679	4.3215	0.3502		3.23983	17.5391	-0.18887	-0.01005
3.11603	16.3179	0.38311	0.02374		1.45524	7.1017	1.90649	0.17022		1.27542	5.44374	3.90895	0.31677		3.35382	17.7023	-0.37985	-0.0202
2.94396	15.8597	0.60225	0.03731		1.32612	7.16268	1.82198	0.16268		0.99372	5.22364	4.09336	0.33171		3.31223	17.5784	-0.34605	-0.01841
2.88152	15.7779	0.68178	0.04224		1.35846	6.97867	2.03522	0.18172		1.26949	5.1981	3.73495	0.30267		3.36892	16.9735	0.23653	0.01258
3.07656	15.786	0.63725	0.03948		1.40803	7.39632	1.897	0.16938		1.21343	5.2116	3.84897	0.31191		3.25723	17.0379	0.19919	0.0106
2.99677	15.8733	0.74971	0.04645		1.38946	7.41723	1.88501	0.1683		1.45214	6.17428	4.0071	0.32472		3.23016	16.5404	0.7184	0.03821
2.83965	15.7452	0.83601	0.0518		1.48449	7.71733	1.71487	0.15311		1.50164	6.7723	4.05439	0.32856		2.95585	16.4047	0.85957	0.04572
3.06407	15.5544	0.91863	0.05692		1.38639	7.31476	2.12491	0.18972		1.57863	6.98632	3.66623	0.2971		2.92402	15.9548	1.25677	0.06685
3.04952	15.6593	1.05894	0.06561		1.51959	7.92116	1.42187	0.12695		1.57227	7.34694	3.31016	0.26825		3.04619	15.9196	1.21247	0.06449
3.07341	15.3833	1.43978	0.08921		1.62501	7.76525	1.97319	0.17618		1.67257	7.61797	2.8646	0.23214		2.99222	14.874	2.25921	0.12017
2.8908	14.8244	2.04208	0.12652		1.57241	8.15734	1.55755	0.13907		1.60641	7.65128	2.81319	0.22797		3.28308	17.3101	2.76813	0.14724
3.04569	14.4201	2.26738	0.14048		1.71485	8.56476	1.42753	0.12746		1.65127	6.74258	2.52395	0.20453		3.50541	18.1555	2.071	0.11016
2.91011	14.34	2.5643	0.15888		1.70441	8.355	1.58806	0.14179		1.85919	8.3973	2.61691	0.21207		3.61577	18.0748	2.0331	0.10814
3.05747	15.1869	1.61841	0.10027		1.75619	8.76974	1.35775	0.12123		1.72161	8.94006	2.62321	0.21258		3.62176	19.0634	1.15175	0.06126
2.93475	15.2044	1.64819	0.10212		1.95937	8.82896	1.13905	0.1017		1.61421	8.33632	2.69316	0.21825		3.66489	19.046	0.96399	0.05128
2.93701	14.7613	1.89755	0.11757		1.88137	9.18414	0.95653	0.0854		1.71497	7.77706	3.21811	0.26079		3.85616	19.2862	0.78497	0.04175
2.83744	14.7055	1.77834	0.11018		1.89756	9.4195	0.88904	0.07938		1.84136	8.26796	3.31892	0.26896		3.67898	19.2494	0.89124	0.04741
2.89918	15.0753	1.46383	0.0907		1.91718	9.53324	0.91972	0.08212		1.89162	7.66754	3.47036	0.28123		3.88849	19.5503	0.54469	0.02897
2.848	14.5475	1.83266	0.11355		1.8566	9.69653	0.80035	0.07146		1.6945	7.90012	2.85385	0.23127		3.83818	19.3331	0.73402	0.03904
3.10145	14.1804	1.85548	0.11496		1.83776	10.2291	0.36918	0.03296		2.01244	8.11757	2.91309	0.23607		3.89347	19.4942	0.70447	0.03747
2.81658	14.1689	1.95035	0.12084		1.87235	10.3959	0.28593	0.02553		2.01909	9.07191	2.61539	0.21194		4.04082	19.5209	0.47135	0.02507
2.87851	13.8928	2.23018	0.13818		1.98324	10.4709	0.19973	0.01783		1.90789	8.43686	2.42751	0.19672		3.86137	19.6167	0.37606	0.02
2.68249	14.0803	2.21257	0.13709		1.86445	10.3137	0.46381	0.04141		1.96311	8.9795	2.5316	0.20515		3.86517	19.5956	0.51937	0.02763
2.74385	13.9144	2.49376	0.15451		1.83742	10.4195	0.48071	0.04292		1.70019	8.91235	2.6403	0.21396		3.82762	19.7364	0.44081	0.02345
2.69056	13.6711	2.85997	0.1772		1.93993	10.5918	0.48167	0.04301		1.65676	7.16697	2.98924	0.24224		3.8799	19.7832	0.30735	0.01635
2.63651	13.3499	3.12525	0.19363		1.9031	10.6328	0.62201	0.05554		1.72111	8.2071	3.06513	0.24839		3.82064	19.9116	0.16658	0.00886
3.06464	16.7492	0.75636	0.04686		1.86734	10.4906	1.03614	0.09251		1.71921	7.45313	2.62849	0.21301		3.92069	20.1582	-0.3239	-0.01723
3.32799	16.8979	0.60217	0.03731		1.86745	10.459	1.27911	0.11421		1.62378	8.32239	2.72369	0.22072		3.93722	19.5896	0.15582	0.00829
2.95993	16.7279	0.93182	0.05773		1.70805	10.48	1.29778	0.11587		1.69784	7.27289	2.72414	0.22076		3.93068	19.796	0.05082	0.0027
3.08652	16.107	1.61158	0.09985		1.81099	10.5433	1.33968	0.11961		1.43057	8.58857	2.74689	0.2226		3.97789	19.312	0.11274	0.006
2.8327	16.0489	1.90081	0.11777		1.75145	10.9556	0.93151	0.08317		1.37568	6.82922	2.94716	0.23883		3.99903	18.9891	0.19403	0.01032
3.10593	16.1494	1.41081	0.08741		1.77432	10.6299	1.40858	0.12577		1.69465	7.78293	2.58213	0.20925		3.7983	18.7655	0.30793	0.01638
3.06003	16.2797	1.18352	0.07333		1.79552	10.7908	1.43411	0.12805		1.54516	8.42651	3.1096	0.25199		3.757	18.6473	0.20275	0.01078
3.14152	16.3665	0.68611	0.04251		1.7734	10.4422	1.86569	0.16658		1.54712	7.20688	2.69429	0.21834		3.59603	18.5151	0.12051	0.00641
3.02828	16.4489	0.53255	0.033		1.71001	10.5157	1.93825	0.17306		1.71994	9.08141	2.75347	0.22313		3.65349	18.005	0.40988	0.0218
3.11688	16.0921	0.70381	0.04361		1.87555	10.521	1.92677	0.17203		1.84849	8.33797	2.61788	0.21215		3.61123	18.1914	0.02541	0.00135
3.07696	16.1916	0.61782	0.03828		1.47162	6.28867	2.32083	0.20722		1.75839	8.95095	2.89685	0.23475		3.39541	17.8457	0.21674	0.01153
3.06385	16.2109	0.59052	0.03659		1.33993	6.33887	2.01565	0.17997		1.54925	8.54733	2.87987	0.23338		3.47269	17.5594	0.39626	0.02108
3.06929	16.1541	0.7294	0.04519		1.36101	6.26205	2.08743	0.18638		1.89513	8.90634	2.82548	0.22897		3.4738	17.5041	0.31655	0.01684
3.20472	16.0483	0.54699	0.03389		1.36567	6.31914	2.03797	0.18196		2.11278	10.721	2.47531	0.20059		3.3499	17.3264	0.32263	0.01716
3.1013	16.1382	0.40922	0.02535		1.37874	6.28252	1.94338	0.17352		2.11188	10.7666	2.73372	0.22153		3.26584	17.2046	0.13578	0.00722
3.05445	16.2254	0.25801	0.01599		1.35682	5.78421	2.4539	0.2191		1.90655	10.7163	2.83872	0.23004		3.30622	17.187	0.1012	0.00538
2.95121	15.9426	0.51889	0.03215		1.29765	5.65437	2.50443	0.22361		1.93549	10.721	2.26507	0.18356		3.24942	17.2264	0.00563	0.000299397
3.08771	15.7462	0.5856	0.03628		1.37608	5.69425	2.2084	0.19718		1.28845	7.2141	4.34991	0.3525		3.4132	17.2789	0.04631	0.00246
2.95589	15.7568	0.65538	0.04061		1.28768	5.903	2.00465	0.17899		1.12247	5.70169	5.15855	0.41803		3.24087	17.5105	-0.13274	-0.00706
2.8688	16.0735	0.38927	0.02412		1.27615	5.82663	1.94588	0.17374		1.03332	3.71283	4.5803	0.37118		3.3607	17.6306	-0.27722	-0.01475
2.82592	15.8068	0.51156	0.0317		1.17742	5.7097	2.15798	0.19268		1.12534	4.07176	4.27398	0.34635		3.19094	17.6837	-0.46494	-0.02473
2.96344	15.4825	1.01603	0.06295		1.29516	5.97346	1.80255	0.16094		1.14171	4.87966	4.34446	0.35206		3.30944	17.3605	-0.08981	-0.00478
3.02702	15.3219	1.27723	0.07913		1.31371	6.16523	1.62685	0.14525		1.25441	4.78016	4.52464	0.36666		3.40048	17.1508	0.10143	0.0054
2.91358	15.3499	1.36416	0.08452		1.33221	6.46437	1.37621	0.12288		1.12693	5.34747	4.57559	0.37079		3.25183	16.404	0.69682	0.03707
2.66569	14.6568	2.27135	0.14073		1.26353	6.48789	1.39209	0.12429		1.22676	5.31062	4.11185	0.33321		3.04873	16.7635	0.55115	0.02932
2.92334	14.5716	2.27264	0.14081		1.31277	6.73453	1.28411	0.11465		1.10034	4.64297	4.26222	0.3454		3.03518	16.2329	0.9857	0.05243
2.89269	14.657	2.08552	0.12921		1.25012	6.86125	1.17526	0.10493		1.12271	4.34903	3.16975	0.25687		3.10714	15.9844	1.1115	0.05912
2.87756	14.7142	1.84647	0.1144		1.25004	6.52394	1.44804	0.12929		1.24541	4.63857	3.77461	0.30588		2.99063	15.3681	1.68639	0.0897
2.86361	14.8402	1.99991	0.12391		1.25262	7.23379	0.83754	0.07478		1.37757	6.0194	4.14891	0.33622		3.33629	17.7127	2.18662	0.11631
2.77668	14.4656	2.18372	0.1353		1.25422	6.82725	1.23757	0.1105		1.47564	6.87501	3.76212	0.30487		3.61105	18.3061	1.86212	0.09905
2.84478	14.4256	2.08225	0.12901		1.21091	6.75849	1.19913	0.10707		1.48731	6.68692	4.01663	0.3255		3.53761	18.8031	1.68863	0.08982
2.89455	14.6721	1.52125	0.09425		1.17061	7.20599	0.84209	0.07519		1.57467	7.09803	3.81052	0.30879		3.70802	19.2838	0.94417	0.05022
2.73626	14.0758	2.12944	0.13194		1.24127	7.24671	0.858	0.07661		1.50423	7.41612	3.18603	0.25819		3.70446	18.9721	0.87827	0.04672
2.84491	13.9779	2.03123	0.12585		1.28505	6.77118	1.26009	0.11251		1.64847	7.43041	2.56425	0.2078		3.839	19.4637	0.50484	0.02685
2.72285	13.8467	2.30537	0.14284		1.21198	6.70222	1.4341	0.12804		1.67337	6.94402	2.82421	0.22887		3.62681	19.3827	0.69431	0.03693
2.71498	13.8565	2.55914	0.15856		1.35095	6.78734	1.52438	0.13611		1.87289	8.58134	2.6035	0.21098		3.91634	19.7095	0.32669	0.01738
2.67994	13.221	3.18205	0.19715		1.35878	6.61883	1.70276	0.15203		1.7542	8.6675	2.54865	0.20654		3.9504	19.4552	0.62343	0.03316
2.80237	13.1659	3.39583	0.2104		1.28461	6.38305	1.88134	0.16798		1.62712	6.57491	3.13464	0.25402		3.84197	19.8551	0.29026	0.01544
2.58189	12.8275	3.71109	0.22993		1.45603	6.56545	1.89447	0.16915		1.62204	7.28956	2.99984	0.2431		4.00105	19.6135	0.35782	0.01903
2.62699	13.0271	3.50084	0.2169		1.35957	6.82586	1.64754	0.1471		1.69141	8.13655	3.19997	0.25932		3.89044	19.4423	0.66465	0.03535
2.9266	16.5337	0.87722	0.05435		1.32264	7.06117	1.49624	0.13359		1.81248	8.40762	3.05088	0.24723		3.96643	19.6106	0.48399	0.02574
3.22128	16.2938	1.17033	0.07251		1.33113	7.33085	1.36264	0.12166		1.70378	7.87462	3.1098	0.25201		3.92144	19.5343	0.47785	0.02542
2.92583	16.4828	1.17295	0.07267		1.38693	7.28692	1.46535	0.13083		2.034	8.34911	2.73959	0.22201		3.90305	19.8601	0.26191	0.01393
3.05627	16.0352	1.6695	0.10344		1.29952	7.19176	1.72457	0.15398		2.06753	9.67571	2.31924	0.18794		3.93973	19.586	0.40238	0.0214
2.952	16.2381	1.46332	0.09066		1.4283	7.43262	1.59224	0.14216		1.96749	9.10206	2.23926	0.18146		4.04805	19.8781	0.09313	0.00495
3.21218	16.4121	1.00964	0.06256		1.33455	7.34891	1.60918	0.14368		1.91783	8.78839	2.27187	0.18411		3.93117	19.7833	0.02131	0.00113
3.0273	16.249	1.05144	0.06515		1.39965	7.18473	1.75712	0.15689		1.71713	9.01866	2.2592	0.18308		3.97197	19.7815	-0.05914	-0.00315
3.17287	16.1806	0.76595	0.04746		1.42896	7.12369	1.76938	0.15798		1.61803	7.01043	3.04854	0.24705		3.95098	19.2326	0.26657	0.01418
2.91035	16.4003	0.48152	0.02983		1.4411	7.38631	1.74392	0.15571		1.88721	7.78892	3.59222	0.2911		3.92768	18.7775	0.49974	0.02658
3.11511	16.2266	0.65391	0.04051		1.48618	7.49629	1.77421	0.15841		1.96335	8.64184	2.65835	0.21543		3.86069	18.7365	0.21331	0.01135
2.91698	16.198	0.62414	0.03867		1.48075	7.61065	1.63101	0.14563		1.74848	7.6557	2.84419	0.23049		3.79391	19.064	-0.23412	-0.01245
3.13227	15.7515	1.06461	0.06596		1.4552	7.50652	1.9692	0.17582		1.57137	7.76939	2.41591	0.19578		3.62927	18.5767	0.23876	0.0127
3.06628	15.8628	0.95861	0.05939		1.5397	7.88599	1.48572	0.13265		1.18269	7.74269	3.09811	0.25106		3.75384	18.3031	0.23036	0.01225
2.96451	16.1041	0.61638	0.03819		1.5892	7.74866	1.86977	0.16694		1.43243	6.33769	2.59866	0.21059		3.56139	18.0875	0.30537	0.01624
2.98086	16.005	0.46229	0.02864		1.58581	8.18179	1.48013	0.13215		1.52998	7.22731	2.8843	0.23374		3.57424	18.0406	0.11517	0.00613
2.98847	16.0864	0.22041	0.01366		1.69307	8.50492	1.4606	0.13041		1.55	8.55311	2.41351	0.19558		3.41353	17.4228	0.56976	0.03031
2.98028	15.8153	0.54839	0.03398		1.71481	8.30065	1.72811	0.1543		1.37023	6.45418	2.70501	0.21921		3.49594	17.446	0.34152	0.01817
3.03096	15.8538	0.48596	0.03011		1.65052	8.95431	1.00735	0.08994		1.55752	6.73582	2.88952	0.23416		3.42403	17.3681	0.28871	0.01536
3.01259	15.9792	0.46084	0.02855		1.76905	9.0863	1.06779	0.09534		1.8899	8.73054	3.09849	0.25109		3.33025	17.3159	0.12809	0.00681
2.95495	15.9554	0.4388	0.02719		1.77776	9.13243	1.06963	0.0955		1.85199	9.63287	3.20713	0.2599		3.27378	17.3173	0.101	0.00537
2.86873	15.6651	0.59842	0.03708		1.76804	9.39039	0.85298	0.07616		1.62656	7.55734	3.40821	0.27619		3.1681	17.4933	-0.22137	-0.01178
2.9927	15.6189	0.69341	0.04296		1.98076	9.57399	0.73828	0.06592		1.91147	8.80425	2.42981	0.19691		3.3539	17.4249	-0.13319	-0.00708
2.88643	15.7301	0.81903	0.05075		1.8551	9.8676	0.60259	0.0538		2.04644	10.3621	2.85877	0.23167		3.14934	17.7543	-0.4178	-0.02222
2.89218	15.2676	1.36932	0.08484		1.82219	10.3827	0.14059	0.01255		2.13583	11.0823	2.48954	0.20175		3.37708	17.5801	-0.32553	-0.01732
2.80565	14.514	2.22061	0.13758		1.83821	10.3542	0.28297	0.02526		1.81799	10.6676	2.97551	0.24113		3.27393	17.5622	-0.35029	-0.01863
2.842	14.6109	2.14005	0.13259		1.94466	10.3224	0.3388	0.03025		1.88906	8.67108	2.97242	0.24088		3.35977	17.2769	-0.10767	-0.00573
3.01047	14.7971	1.82163	0.11286		1.91116	10.4605	0.30942	0.02763		1.16704	5.75689	4.74394	0.38444		3.4833	17.2928	-0.06025	-0.0032
2.84709	14.6376	1.96151	0.12153		1.85778	10.4184	0.42461	0.03791		1.20433	5.03591	5.0191	0.40673		3.43124	16.6742	0.42368	0.02254
2.87714	14.4342	2.28786	0.14175		1.85559	10.5391	0.55278	0.04936		1.11941	4.4997	4.84666	0.39276		3.06802	16.7443	0.48324	0.0257
2.78366	14.3467	2.30887	0.14305		1.86184	10.4515	0.64566	0.05765		1.21996	4.54768	4.51253	0.36568		3.08732	16.4852	0.70826	0.03767
2.69014	14.2479	2.06998	0.12825		1.79031	10.4492	0.94669	0.08453		1.14797	5.32372	4.88838	0.39614		3.11687	16.3862	0.7627	0.04057
2.83637	14.1535	1.96905	0.122		1.88868	10.4851	1.09871	0.0981		1.11501	4.50437	4.83792	0.39205		3.01185	15.5555	1.56942	0.08348
2.65433	13.8224	2.14644	0.13299		1.81617	10.4359	1.22596	0.10946		1.09184	4.78737	4.63774	0.37583		3.44254	18.2462	2.00787	0.1068
2.76565	14.1994	1.97191	0.12218		1.81954	10.3065	1.52186	0.13588		1.15736	4.81978	4.24172	0.34374		3.57321	18.6705	1.50258	0.07992
2.64664	13.4873	2.83056	0.17538		1.83801	10.5701	1.3926	0.12434		1.19201	4.96143	4.02292	0.32601		3.63006	18.6991	1.60713	0.08549
2.69071	12.9093	3.72272	0.23065		1.75331	10.6702	1.32162	0.118		1.10313	4.13257	4.25549	0.34485		3.79758	19.4063	0.78475	0.04174
2.54372	12.4435	4.11053	0.25468		1.69632	10.4566	1.74526	0.15583		1.19501	4.4294	3.41066	0.27639		3.75939	19.3375	0.52608	0.02798
2.57938	12.6534	3.97258	0.24613		1.69754	10.2787	1.94549	0.1737		1.36282	6.33164	4.23646	0.34331		3.7432	19.8654	0.20687	0.011
2.47292	12.5248	3.97645	0.24637		1.82637	10.2063	2.33062	0.20809		1.44782	5.99736	4.25003	0.34441		3.73291	20.087	0.17022	0.00905
2.48824	13.0465	3.44488	0.21344		1.89656	10.3664	2.07961	0.18568		1.37862	6.05074	4.15036	0.33633		3.97274	20.1702	-0.03208	-0.00171
2.88005	16.4121	0.9798	0.06071		1.47713	6.25586	2.36395	0.21107		1.54317	6.74429	3.39312	0.27497		3.89772	19.7868	0.38017	0.02022
3.27028	16.5954	0.88622	0.05491		1.28903	6.34786	1.94971	0.17408		1.58909	7.63854	3.61705	0.29312		3.96821	20.0164	0.11702	0.00622
2.92177	16.6172	1.1277	0.06987		1.42172	5.86995	2.5211	0.2251		1.68076	6.89154	2.76054	0.22371		4.02607	19.5253	0.50533	0.02688
3.14547	16.0824	1.64727	0.10206		1.32392	6.29022	1.99497	0.17812		1.98788	8.12408	2.99543	0.24274		3.93946	19.9981	0.09142	0.00486
2.96591	16.2739	1.34367	0.08325		1.24881	6.17434	1.95077	0.17418		1.94035	8.2869	2.92534	0.23706		3.98423	20.1286	0.02012	0.00107
3.18303	16.372	0.96534	0.05981		1.37418	5.76122	2.41614	0.21573		1.856	8.77508	2.7554	0.22329		3.91443	19.6966	0.51827	0.02757
3.09208	16.256	0.92317	0.0572		1.22183	5.70972	2.39343	0.2137		1.61052	7.52529	3.09156	0.25053		3.96593	20.1384	0.08742	0.00465
3.29601	16.272	0.6293	0.03899		1.33828	5.67347	2.22192	0.19839		1.81197	8.18193	2.6293	0.21307		3.98645	19.7789	0.23642	0.01258
3.04939	16.3724	0.57925	0.03589		1.26554	6.02859	1.77643	0.15861		1.89406	7.78934	3.08457	0.24997		3.99856	19.8585	0.04033	0.00215
3.19061	16.1527	0.55075	0.03412		1.35742	5.71504	2.05704	0.18366		1.80816	8.59235	2.81833	0.22839		3.88663	19.8794	-0.07425	-0.00395
2.95717	16.3131	0.45614	0.02826		1.16755	5.70644	2.05955	0.18389		1.81697	7.8879	3.2588	0.26408		3.93014	19.554	0.17139	0.00912
3.04345	16.0314	0.69541	0.04309		1.26775	6.12253	1.62569	0.14515		1.95478	8.67669	3.04099	0.24643		3.8355	19.1611	0.22684	0.01207
2.94596	15.9693	0.86425	0.05355		1.25216	6.09173	1.69587	0.15142		1.95236	9.48311	2.37891	0.19278		3.97088	19.2141	0.08873	0.00472
2.98003	15.8999	0.77497	0.04802		1.37627	6.22699	1.53349	0.13692		1.92688	9.81235	2.12971	0.17259		3.81343	18.8047	0.18948	0.01008
3.02766	16.3165	0.2342	0.01451		1.29102	6.52894	1.31143	0.11709		2.02919	9.11218	2.57558	0.20872		3.81935	19.2018	-0.21767	-0.01158
2.84209	16.493	-0.1258	-0.00779		1.24965	6.69565	1.17662	0.10506		1.82592	9.18874	2.23827	0.18138		3.65516	18.603	0.09058	0.00482
3.03279	16.0043	0.26592	0.01648		1.15142	6.53344	1.34712	0.12028		1.67648	7.53562	3.39643	0.27524		3.70494	18.6945	-0.06166	-0.00328
3.03683	16.2436	0.02749	0.0017		1.23483	6.44665	1.44001	0.12857		1.83133	8.49234	3.12429	0.25318		3.63415	18.578	-0.21575	-0.01148
2.97567	15.7817	0.53205	0.03296		1.30257	6.89074	1.03063	0.09202		1.99602	9.67882	2.38222	0.19305		3.53446	17.9257	0.2325	0.01237
3.00876	15.9373	0.42466	0.02631		1.21694	6.71754	1.30289	0.11633		1.83644	8.59894	2.97313	0.24093		3.36922	17.8093	0.23589	0.01255
2.91224	15.6555	0.5532	0.03427		1.25283	6.58359	1.28455	0.11469		1.5323	6.96392	3.00059	0.24316		3.51993	17.7322	0.09788	0.00521
2.9763	15.6012	0.58418	0.03619		1.17818	6.93408	1.06962	0.0955		1.38884	6.84972	3.10168	0.25135		3.43036	17.4199	0.27401	0.01457
2.83996	15.4013	1.02248	0.06335		1.31298	6.87625	1.1048	0.09864		1.46174	5.43573	2.81793	0.22836		3.35097	17.483	0.09228	0.00491
2.86794	14.8908	1.71888	0.1065		1.27885	6.81041	1.21783	0.10874		1.60382	7.48742	2.67378	0.21668		3.29346	17.5111	-0.15675	-0.00834
2.72486	14.5692	2.09671	0.12991		1.19258	6.62891	1.43428	0.12806		1.60125	7.27723	2.65978	0.21554		3.15277	17.5211	-0.28397	-0.0151
2.96582	14.7653	1.84376	0.11424		1.24109	6.8352	1.43304	0.12795		1.68302	6.1026	3.05025	0.24718		3.31335	17.4435	-0.16564	-0.00881
2.85748	14.7457	1.90119	0.11779		1.19754	6.5028	1.82482	0.16293		1.75807	7.18068	2.88888	0.23411		3.20813	17.829	-0.64114	-0.0341
2.70211	14.4835	2.11596	0.1311		1.24199	6.46081	1.79248	0.16004		1.89386	8.85828	3.30034	0.26745		3.50853	17.8336	-0.61365	-0.03264
2.8608	14.2308	2.30629	0.14289		1.40927	6.90062	1.56424	0.13966		1.72685	9.12491	3.22481	0.26133		3.28887	17.7208	-0.53891	-0.02867
2.80678	14.4655	1.87154	0.11596		1.38363	6.76227	1.60396	0.14321		1.54121	7.30905	3.14351	0.25474		3.25069	17.2789	-0.1494	-0.00795
2.76335	14.2118	1.70792	0.10582		1.25975	7.12479	1.41566	0.1264		1.9438	8.67819	2.39979	0.19447		3.17093	17.1402	0.07476	0.00398
2.64281	13.982	1.94031	0.12022		1.28474	7.60404	0.88988	0.07945		1.861	9.44611	3.05779	0.2478		3.3494	16.879	0.20796	0.01106
2.59377	14.1123	1.91425	0.1186		1.41827	7.25449	1.58338	0.14137		1.91361	10.7217	2.49405	0.20211		3.12947	17.0666	0.12513	0.00666
2.5714	14.1742	2.10737	0.13057		1.334	7.32977	1.58998	0.14196		1.91249	10.6844	3.07874	0.24949		3.13224	16.7783	0.35616	0.01894
2.43598	12.5626	3.75058	0.23238		1.39382	7.55431	1.3947	0.12453		2.03661	8.72309	2.85232	0.23114		3.07559	16.8821	0.34929	0.01858
2.59482	12.4866	4.22864	0.262		1.3449	7.44489	1.43696	0.1283		1.12742	4.80523	4.93757	0.40013		3.01507	16.0371	1.20804	0.06426
2.46016	12.0735	4.4965	0.27859		1.37625	7.38578	1.53811	0.13733		1.33893	4.94619	4.52007	0.36629		3.52795	18.4208	1.81337	0.09646
2.48506	12.7795	3.83951	0.23789		1.42947	7.38119	1.6192	0.14457		1.18526	5.19989	4.99166	0.40451		3.77768	18.1951	1.85165	0.09849
2.40325	12.5514	3.77682	0.234		1.40174	7.58675	1.61062	0.14381		1.22931	5.36891	5.2737	0.42737		3.59464	18.7987	1.36547	0.07263
2.39631	13.3609	2.90919	0.18025		1.39114	7.50345	1.71854	0.15344		1.14634	5.54046	5.42779	0.43985		3.99453	19.4586	0.62382	0.03318
2.95745	16.6344	1.03047	0.06385		1.41018	7.56144	1.69851	0.15165		1.17638	4.61438	5.07324	0.41112		3.71009	19.7879	0.25188	0.0134
3.29228	16.7498	0.75488	0.04677		1.39568	7.60648	1.81169	0.16176		1.05118	5.03429	4.66946	0.3784		3.91973	19.7975	0.29225	0.01555
2.89716	16.5752	1.15686	0.07168		1.60086	7.82645	1.57539	0.14066		1.21214	4.02009	4.46159	0.36156		3.77745	20.1296	0.01297	0.000689849
3.16178	15.843	1.69914	0.10527		1.60727	7.86546	1.69733	0.15155		1.34514	5.0058	3.9365	0.319		3.94934	20.2864	-0.14154	-0.00753
2.93602	16.2659	1.1924	0.07388		1.68844	8.17904	1.40978	0.12587		1.09452	5.18615	3.92157	0.31779		3.96396	20.1578	-0.0605	-0.00322
3.11657	16.5987	0.64236	0.0398		1.70319	8.51369	1.30513	0.11653		1.25076	4.167	3.65444	0.29615		4.11073	20.0292	0.11797	0.00628
3.01702	16.5356	0.47423	0.02938		1.67381	8.58542	1.25001	0.11161		1.38535	6.00629	4.09205	0.33161		3.99428	20.1802	-0.1972	-0.01049
3.23222	16.4101	0.34769	0.02154		1.72296	8.70236	1.27016	0.11341		1.27453	6.5125	4.0695	0.32978		4.16227	19.8396	0.26691	0.0142
3.05126	16.0932	0.66973	0.0415		1.78455	8.91852	1.01877	0.09096		1.23219	5.51225	3.88574	0.31489		3.99957	20.0819	0.02589	0.00138
3.18828	16.1093	0.55892	0.03463		1.81221	9.14041	1.04064	0.09291		1.45819	4.9645	3.15662	0.2558		4.06776	19.8971	0.32937	0.01752
3.00812	16.2847	0.42797	0.02652		1.80514	9.25667	0.96955	0.08657		1.63433	7.72851	3.47461	0.28157		3.99031	20.0438	0.12914	0.00687
2.98964	16.1308	0.48955	0.03033		1.87314	9.60265	0.76708	0.06849		1.6825	7.20901	3.27318	0.26525		3.94891	20.1304	-0.06937	-0.00369
2.96333	15.8804	0.78004	0.04833		1.90362	9.79944	0.62121	0.05546		1.66328	8.50904	3.00457	0.24348		4.02369	19.7802	0.17367	0.00924
3.0438	16.059	0.72783	0.04509		1.82622	9.95451	0.52109	0.04653		1.90607	8.4054	2.88077	0.23345		3.91913	19.7696	0.03095	0.00165
2.96308	16.1102	0.43287	0.02682		1.87318	10.0735	0.49007	0.04376		1.74076	8.84344	2.88425	0.23373		3.87154	19.6189	0.08238	0.00438
3.08123	15.9929	0.46506	0.02881		1.86838	10.3273	0.32833	0.02931		1.72906	8.60852	2.95305	0.23931		3.93091	19.3912	0.02752	0.00146
3.01609	15.877	0.39164	0.02427		1.83608	10.2935	0.45774	0.04087		1.75117	7.70548	2.77092	0.22455		4.01754	19.1652	0.28295	0.01505
3.03895	16.0856	0.3338	0.02068		1.81709	10.2603	0.57625	0.05145		1.95681	8.17761	2.70327	0.21907		3.84444	19.1526	0.02441	0.0013
2.91398	15.8663	0.47559	0.02947		1.73055	10.3577	0.60762	0.05425		1.80853	9.0275	2.45407	0.19887		3.84511	19.041	-0.06167	-0.00328
2.88455	15.7714	0.46705	0.02894		1.80518	10.4079	0.74383	0.06641		1.83191	8.68755	2.81206	0.22788		3.76821	18.6106	0.26612	0.01416
2.97385	15.6599	0.54487	0.03376		1.82781	10.2708	1.03886	0.09276		1.92467	8.80202	2.5316	0.20515		3.80707	19.0105	-0.33028	-0.01757
2.98131	15.7297	0.58319	0.03613		1.92485	10.2619	1.05337	0.09405		1.9885	8.44645	2.66922	0.21631		3.61126	18.4307	0.065	0.00346
2.71985	15.3659	1.09803	0.06803		1.77734	10.4957	1.06656	0.09523		1.85606	9.28917	2.14757	0.17403		3.63913	18.183	0.07188	0.00382
2.91877	14.8245	1.68122	0.10416		1.86213	10.3249	1.43242	0.12789		2.09359	9.32508	2.52081	0.20428		3.55085	18.089	-0.06805	-0.00362
2.73751	14.7603	1.97984	0.12267		1.74967	10.4507	1.48617	0.13269		1.84821	10.0162	1.91389	0.1551		3.53793	17.8602	0.11392	0.00606
2.85343	14.8667	1.75075	0.10847		1.72709	10.2169	1.62707	0.14527		1.73938	8.05377	3.34524	0.27109		3.45927	17.5203	0.27278	0.01451
2.93619	14.7422	1.85964	0.11522		1.75826	10.3846	1.65349	0.14763		1.73142	8.42637	3.57986	0.2901		3.35665	17.3568	0.31011	0.0165
2.74458	14.357	2.22947	0.13813		1.67589	10.3651	1.84794	0.165		1.90115	9.07823	2.71267	0.21983		3.31808	17.6119	-0.12635	-0.00672
2.85134	14.2859	2.16228	0.13397		1.77934	10.2181	2.12554	0.18978		1.62846	8.96594	2.93484	0.23783		3.33676	17.372	-0.18893	-0.01005
2.70921	14.3787	1.74692	0.10824		1.67703	9.95797	2.39742	0.21405		1.50206	6.92302	3.22467	0.26132		3.33085	17.6372	-0.39454	-0.02099
2.7698	14.3201	1.51627	0.09395		1.4626	6.13843	2.3675	0.21138		1.57978	7.07795	2.94311	0.2385		3.19416	17.6163	-0.44113	-0.02346
2.61279	14.03	1.82509	0.11308		1.46726	6.17785	2.11974	0.18926		1.504	6.85249	3.19804	0.25916		3.4504	17.5014	-0.37746	-0.02008
2.59852	14.263	1.81865	0.11268		1.38715	5.75469	2.54594	0.22732		1.6291	7.13229	2.93261	0.23765		3.35529	17.4958	-0.32834	-0.01746
2.59854	13.8694	2.72613	0.16891		1.44832	5.9799	2.21064	0.19738		1.57665	7.21924	3.1403	0.25448		3.31171	17.1859	-0.09721	-0.00517
2.35214	12.6754	3.73875	0.23165		1.38969	5.89827	2.28829	0.20431		1.73669	8.03795	3.29442	0.26697		3.23376	17.3128	-0.21311	-0.01134
2.35081	12.6403	3.9856	0.24694		1.49958	5.59644	2.62933	0.23476		1.73108	8.44744	3.46121	0.28049		3.31189	16.8647	0.29846	0.01588
2.3561	12.6409	3.88282	0.24057		1.25309	5.51572	2.41298	0.21544		1.59554	9.3528	3.25375	0.26367		3.28642	17.0203	0.06154	0.00327
2.48789	13.1484	3.30087	0.20451		1.37628	5.60418	2.18854	0.19541		1.58145	7.05654	3.37385	0.27341		3.10777	16.7967	0.36085	0.01919
2.39263	12.9372	3.03254	0.18789		1.33958	5.90994	1.83602	0.16393		1.59564	6.93983	3.2997	0.2674		3.07312	16.6174	0.63166	0.0336
2.38687	12.6755	2.95941	0.18336		1.32379	5.90122	1.86385	0.16641		1.94169	8.59449	2.59911	0.21062		3.12341	16.762	0.45066	0.02397
2.8855	16.9632	0.86483	0.05358		1.25747	5.69608	2.01224	0.17966		2.01818	9.70275	2.60439	0.21105		3.55213	18.5226	1.50769	0.0802
3.24884	16.6939	0.98782	0.0612		1.23725	5.78659	1.89662	0.16934		1.87548	9.94259	2.93	0.23744		3.65612	18.6414	1.436	0.07638
2.90306	16.633	1.17292	0.07267		1.31217	5.87758	1.88468	0.16828		2.08728	10.9374	2.75255	0.22306		3.48603	18.987	1.24227	0.06608
3.15183	16.045	1.56855	0.09718		1.3554	6.08528	1.55833	0.13914		2.26309	10.5225	2.453	0.19878		3.87485	19.393	0.69819	0.03714
3.0876	16.5355	0.87983	0.05451		1.30577	6.33235	1.49019	0.13305		1.07335	5.6166	4.94545	0.40077		3.79582	20.3416	-0.18056	-0.0096
3.18055	16.4793	0.57838	0.03583		1.3878	6.54373	1.25937	0.11244		1.29245	5.03233	4.36556	0.35377		4.04919	20.1433	-0.09102	-0.00484
2.95116	16.5464	0.38253	0.0237		1.3207	6.37764	1.35689	0.12115		1.11539	5.53653	5.36531	0.43479		3.77557	20.0572	0.07946	0.00423
3.20884	16.4223	0.37686	0.02335		1.23137	6.44497	1.35617	0.12109		1.17925	4.89251	5.28096	0.42795		3.8916	19.9729	0.10102	0.00537
3.01799	16.128	0.55459	0.03436		1.26596	6.92233	0.98065	0.08756		1.09697	5.28255	4.69993	0.38087		4.02415	20.0392	0.13364	0.00711
3.09957	16.336	0.33736	0.0209		1.13825	6.42599	1.5047	0.13435		1.11637	4.48869	4.95264	0.40135		4.01566	20.1781	-0.0549	-0.00292
3.04604	16.1863	0.38316	0.02374		1.22886	6.62785	1.25055	0.11166		1.03705	4.99399	4.38108	0.35503		4.07572	19.8346	0.2154	0.01146
3.0981	15.9364	0.49851	0.03089		1.21009	6.6909	1.21743	0.1087		1.17702	4.23733	3.91818	0.31752		4.05082	20.2341	-0.12797	-0.00681
2.99587	15.8388	0.54696	0.03389		1.25842	6.75986	1.09216	0.09751		1.35029	5.84882	4.22617	0.34248		4.17141	19.8741	0.3275	0.01742
3.13844	15.6004	0.84156	0.05214		1.30203	6.59085	1.43606	0.12822		1.15872	4.72516	4.58826	0.37182		3.92189	20.0592	0.2805	0.01492
3.053	16.0676	0.42029	0.02604		1.29906	6.63457	1.4431	0.12885		1.33139	4.94142	3.73108	0.30236		4.05218	20.2786	-0.1699	-0.00904
3.0789	15.9009	0.31059	0.01924		1.28344	6.80794	1.37306	0.12259		1.15041	5.61216	4.23904	0.34352		4.00457	20.2122	-0.05735	-0.00305
3.01865	16.102	0.07622	0.00472		1.29378	6.47425	1.85923	0.166		1.14248	5.8418	3.02624	0.24524		3.99992	19.8661	0.01804	0.000959518
2.94191	15.8534	0.46718	0.02895		1.29099	6.42666	1.89057	0.1688		1.29676	5.494	3.30533	0.26786		3.98349	19.8235	-0.03468	-0.00184
2.97793	15.7006	0.53211	0.03297		1.26594	6.76115	1.62457	0.14505		1.35967	5.46938	3.01301	0.24417		3.92367	19.4127	0.26056	0.01386
2.9565	15.7351	0.48059	0.02978		1.23987	6.84175	1.58887	0.14186		1.58364	7.3274	3.34248	0.27087		3.7607	19.4746	0.16627	0.00884
3.01013	15.341	0.80155	0.04966		1.27561	7.05836	1.39947	0.12495		1.69021	7.45008	3.61449	0.29291		3.91048	19.3179	0.05769	0.00307
2.91553	15.435	0.79587	0.04931		1.34539	7.63473	0.94231	0.08414		1.64306	8.11613	3.27948	0.26576		3.84729	19.1609	-0.1237	-0.00658
2.70569	14.9961	1.32728	0.08224		1.41236	7.42319	1.37483	0.12275		1.75387	8.28595	2.90773	0.23563		3.80498	19.1218	-0.07786	-0.00414
2.88718	14.6055	1.92892	0.11951		1.31758	7.16416	1.63378	0.14587		1.77975	8.54817	3.17948	0.25766		3.79783	19.085	-0.32102	-0.01708
2.79858	14.7968	1.83477	0.11368		1.38569	7.32386	1.55605	0.13893		1.76919	8.04691	3.507	0.2842		3.80785	18.7511	-0.15621	-0.00831
2.75849	14.9362	1.67084	0.10352		1.2728	7.57379	1.31365	0.11729		1.74509	7.67379	3.21756	0.26074		3.71983	18.5331	-0.08346	-0.00444
2.83743	14.6505	2.03506	0.12609		1.49952	7.51631	1.37171	0.12247		1.96591	9.02135	2.34004	0.18963		3.53828	18.4499	0.01458	0.000775458
2.66448	14.2486	2.2795	0.14123		1.43401	7.43856	1.53849	0.13737		1.74555	8.37679	2.55782	0.20728		3.50173	18.0365	0.18275	0.00972
2.96121	14.5714	1.91936	0.11892		1.49269	7.47197	1.67757	0.14978		1.88584	9.03531	2.6392	0.21387		3.47565	17.766	0.19614	0.01043
2.68194	14.3567	1.7301	0.10719		1.4084	7.58671	1.63397	0.14589		2.12926	8.72833	2.92788	0.23727		3.42644	17.8366	0.01921	0.00102
2.6903	13.9622	1.83555	0.11373		1.3974	7.39789	1.87173	0.16712		1.86845	9.12701	2.53014	0.20504		3.40346	17.43	0.20433	0.01087
2.57899	13.8436	2.01968	0.12514		1.37301	7.78086	1.67338	0.14941		1.97116	9.21233	2.39948	0.19445		3.36261	17.5363	-0.08419	-0.00448
2.44917	14.3406	1.93212	0.11971		1.56897	7.69454	1.70303	0.15206		2.05786	8.97144	2.60168	0.21083		3.35495	17.6405	-0.25336	-0.01348
2.57316	13.5925	3.09228	0.19159		1.60395	7.7875	1.69943	0.15173		1.90636	9.67585	2.3909	0.19375		3.38836	17.6218	-0.35246	-0.01875
2.33079	12.9747	3.81248	0.23621		1.62273	8.27058	1.31933	0.1178		1.88543	8.1607	3.27593	0.26547		3.22377	17.5997	-0.48456	-0.02577
2.36875	12.5461	4.21077	0.26089		1.63409	8.28682	1.47707	0.13188		1.78102	8.13132	3.72139	0.30157		3.5379	17.7721	-0.69002	-0.0367
2.37039	12.7192	3.82249	0.23683		1.69767	8.63281	1.14121	0.10189		1.95659	8.7566	3.02399	0.24506		3.27859	17.7286	-0.54102	-0.02878
2.48996	13.0072	3.40151	0.21075		1.85918	8.57357	1.3194	0.1178		1.63845	7.79054	3.7413	0.30318		3.3449	17.2959	-0.17669	-0.0094
2.35901	13.0461	2.7009	0.16734		1.73187	9.0368	0.93074	0.0831		1.4481	7.51692	3.24222	0.26274		3.24395	17.0281	0.07207	0.00383
2.11248	12.0365	3.03756	0.1882		1.84141	9.13714	1.05387	0.0941		1.48699	7.72345	2.96976	0.24066		3.32768	17.0697	-0.01412	-0.000750815
2.98402	16.9113	1.01888	0.06313		1.844	9.24011	0.92224	0.08234		1.46497	7.06118	3.72236	0.30165		3.28607	17.2278	-0.07998	-0.00425
3.30364	16.7257	1.01334	0.06278		1.86598	9.47653	0.72732	0.06494		1.68729	7.81412	2.97629	0.24119		3.27735	17.2084	-0.13538	-0.0072
2.89248	16.5544	1.15267	0.07142		1.84496	9.78965	0.60928	0.0544		1.76253	8.04159	2.97632	0.24119		3.08235	16.9633	0.18609	0.0099
3.08673	16.3299	1.244	0.07708		1.75801	9.73289	0.63563	0.05675		1.69404	8.40169	3.37071	0.27315		3.24253	17.0616	0.16593	0.00883
3.07352	16.7346	0.64429	0.03992		1.74114	9.86771	0.68323	0.061		1.86293	8.43971	3.71606	0.30114		3.46726	18.461	1.66503	0.08857
3.16428	16.6079	0.44217	0.0274		1.92098	10.2009	0.43577	0.03891		1.53151	9.23249	3.10349	0.2515		3.55224	18.613	1.63102	0.08676
2.9302	16.4092	0.33477	0.02074		1.74262	10.062	0.67198	0.06		1.64044	6.67241	3.61813	0.2932		3.56815	18.5101	1.68859	0.08982
3.14075	16.3703	0.43586	0.027		1.8461	10.1683	0.71112	0.06349		1.69623	7.6142	3.21055	0.26017		3.83097	19.4438	0.65796	0.035
3.04926	16.4288	0.35022	0.0217		1.69183	10.1982	0.7338	0.06552		1.95612	8.89623	2.68022	0.2172		3.71126	20.1381	0.01664	0.000884871
3.07742	16.3152	0.39271	0.02433		1.84719	10.3765	0.74416	0.06644		1.86749	10.2716	2.57619	0.20877		3.83885	20.3848	-0.26133	-0.0139
3.09918	16.0752	0.57223	0.03545		1.74151	10.2309	1.10038	0.09825		1.88158	10.0485	3.00912	0.24385		3.79333	20.3588	-0.19208	-0.01022
3.067	16.2827	0.21667	0.01342		1.89362	10.3942	0.85769	0.07658		2.08943	10.5503	2.92534	0.23706		3.99049	20.2957	-0.16993	-0.00904
3.06956	16.3732	0.10324	0.0064		1.81765	10.2704	1.17535	0.10494		2.1321	11.1039	2.41295	0.19554		3.99017	20.3869	-0.21214	-0.01128
3.18175	16.0989	0.379	0.02348		1.77306	10.3767	1.27519	0.11386		1.26234	6.58079	4.20273	0.34058		4.0887	20.1395	0.09375	0.00499
3.09987	16.0324	0.39458	0.02445		1.72784	10.2156	1.69829	0.15163		1.27888	4.37059	4.50494	0.36507		4.00365	20.0819	0.05099	0.00271
3.165	16.0637	0.2293	0.01421		1.66475	9.87305	2.1278	0.18998		1.18555	5.23512	5.29532	0.42912		4.04906	20.2709	-0.14014	-0.00745
2.97349	15.8337	0.47511	0.02944		1.74599	9.80836	2.22252	0.19844		1.16638	4.62294	5.17505	0.41937		4.2207	19.7007	0.58624	0.03118
2.95451	15.7512	0.46147	0.02859		1.68572	9.90581	2.29766	0.20515		1.1926	4.75806	4.34832	0.35238		4.01167	20.1577	0.1494	0.00795
3.04473	15.7677	0.44416	0.02752		1.80194	9.70811	2.58451	0.23076		1.30952	5.28051	4.06281	0.32924		4.06135	19.7709	0.30819	0.01639
3.0001	15.5006	0.61714	0.03824		1.71593	9.83837	2.33726	0.20868		1.2643	5.08633	4.37876	0.35484		4.0704	20.3969	-0.34975	-0.0186
2.98869	15.1891	0.9323	0.05776		1.48122	6.08418	2.31122	0.20636		1.11336	4.55033	3.94356	0.31958		4.02188	19.9326	-0.05809	-0.00309
2.95762	15.1116	1.13263	0.07018		1.33232	5.91595	2.29652	0.20505		1.31224	5.53309	4.18692	0.3393		4.10434	20.153	-0.26115	-0.01389
2.69783	15.0818	1.2316	0.07631		1.39578	5.99867	2.17898	0.19455		1.3459	5.96546	4.06618	0.32951		3.91304	20.0115	-0.24835	-0.01321
2.9322	14.427	2.04833	0.12691		1.35405	6.00737	2.04639	0.18271		1.37851	5.7533	3.13861	0.25434		3.81343	19.6254	0.00515	0.000274034
2.74642	14.5549	1.9931	0.12349		1.54414	5.95953	2.04483	0.18257		1.25118	6.48079	3.42847	0.27783		3.90784	19.3614	-0.07274	-0.00387
2.75757	14.7826	1.73628	0.10758		1.31492	5.68161	2.37934	0.21244		1.27151	4.40792	2.84135	0.23025		3.83865	19.335	-0.21354	-0.01136
2.80675	14.6377	1.99496	0.1236		1.376	5.56066	2.25796	0.2016		1.26067	5.25886	2.9612	0.23997		3.80557	19.3491	-0.20157	-0.01072
2.6591	14.3951	1.98371	0.12291		1.31747	5.71138	2.08324	0.186		1.47319	6.34167	2.89802	0.23485		3.81435	18.9866	-0.23593	-0.01255
2.74691	14.3107	1.85865	0.11516		1.37545	5.82285	1.88018	0.16787		1.41087	6.39385	3.11645	0.25255		3.77209	18.7182	-0.07882	-0.00419
2.6338	14.2342	1.77098	0.10973		1.34474	5.87333	1.76642	0.15772		1.57334	7.67299	3.25995	0.26418		3.79492	18.7894	-0.31593	-0.0168
2.66426	13.7523	1.97729	0.12251		1.31776	5.58761	2.11863	0.18916		1.72442	7.23232	3.27013	0.265		3.69669	18.0633	0.30844	0.01641
2.61123	14.0996	1.8401	0.11401		1.22454	6.02349	1.71006	0.15268		1.73376	7.74033	3.35565	0.27193		3.60379	18.3446	-0.16466	-0.00876
2.43942	14.1828	2.14921	0.13316		1.19319	5.78831	1.95344	0.17441		1.8112	7.75904	3.17673	0.25743		3.5718	17.8277	0.16835	0.00895
2.46749	13.3599	3.36689	0.20861		1.3316	6.00262	1.61057	0.1438		1.73108	8.62702	3.25455	0.26374		3.52552	17.7885	0.13647	0.00726
2.23627	12.7569	3.98284	0.24677		1.23659	6.11327	1.71434	0.15307		1.79694	8.25853	2.97846	0.24137		3.48412	17.6683	-0.00173	-9.22865e-05
2.367	12.0559	4.68718	0.29041		1.36345	6.32761	1.27024	0.11341		1.81663	8.38766	2.74695	0.22261		3.29806	17.6652	-0.18905	-0.01006
2.35272	12.0697	4.57642	0.28355		1.2582	6.36335	1.42442	0.12718		1.79583	7.9075	2.68443	0.21754		3.32184	17.4546	-0.08562	-0.00455
2.47123	12.7654	3.79451	0.2351		1.36164	6.51602	1.21555	0.10853		1.96759	8.26907	2.65438	0.2151		3.29777	17.9022	-0.59104	-0.03144
2.22821	13.1584	3.00147	0.18596		1.24465	6.6932	1.11515	0.09957		2.1395	9.58745	2.55855	0.20734		3.24963	17.7968	-0.62412	-0.0332
1.97812	13.2941	2.38353	0.14768		1.13818	6.24405	1.60374	0.14319		2.00214	10.0649	2.27709	0.18453		3.3263	17.9259	-0.59796	-0.03181
2.9993	16.9574	0.85587	0.05303		1.21247	6.5375	1.38105	0.12331		1.93199	9.53748	2.54016	0.20585		3.28465	17.625	-0.47509	-0.02527
3.18035	16.7035	0.86356	0.0535		1.23327	6.66602	1.25995	0.1125		1.91491	9.2972	2.39465	0.19406		3.32807	17.4944	-0.41516	-0.02208
2.91644	16.8042	0.78491	0.04863		1.24761	6.63206	1.28277	0.11453		1.92449	9.55799	2.18281	0.17689		3.25139	17.1062	-0.05814	-0.00309
3.19696	16.6522	0.68439	0.0424		1.30225	6.41915	1.5507	0.13846		1.87569	8.99213	2.80726	0.22749		3.20524	17.5625	-0.39537	-0.02103
3.08355	16.7324	0.32263	0.01999		1.32773	6.65175	1.46264	0.13059		1.82386	8.52682	3.27572	0.26546		3.21976	17.0657	0.20605	0.01096
3.19848	16.5622	0.28471	0.01764		1.26038	6.71749	1.50112	0.13403		1.89854	8.98932	3.00105	0.2432		3.17749	17.4487	-0.17971	-0.00956
3.03599	16.3485	0.36202	0.02243		1.25794	6.55417	1.74175	0.15551		1.72912	8.54195	3.27936	0.26575		3.1453	16.9596	0.17947	0.00955
3.17699	16.6045	0.16296	0.0101		1.16667	6.58986	1.76733	0.1578		1.50788	7.25906	3.41648	0.27686		3.22571	17.4232	-0.16141	-0.00859
3.11889	16.314	0.34907	0.02163		1.25033	6.81925	1.55843	0.13915		1.44123	7.19885	3.19907	0.25924		3.4463	18.609	1.48679	0.07908
3.15024	16.3613	0.20113	0.01246		1.11994	6.93393	1.48322	0.13243		1.55008	6.41031	3.86179	0.31295		3.54087	18.4316	1.68707	0.08974
3.05341	16.3109	0.32077	0.01987		1.28773	7.23489	1.21216	0.10823		1.60387	7.15236	2.97903	0.24141		3.44918	18.768	1.28234	0.06821
3.17009	16.3179	0.26978	0.01671		1.42568	7.45539	1.02694	0.09169		1.676	7.69125	3.10845	0.2519		3.64593	19.6821	0.42086	0.02239
2.98651	16.3218	0.13824	0.00857		1.33285	7.58618	1.1676	0.10425		1.83381	7.95824	3.64308	0.29523		3.6729	20.0305	-0.05781	-0.00307
3.12403	16.1707	0.2625	0.01626		1.28871	7.3528	1.32757	0.11853		1.79717	9.71058	3.26006	0.26419		4.11537	20.3748	-0.36211	-0.01926
3.15231	15.7937	0.58247	0.03609		1.38081	7.48978	1.33132	0.11887		1.61757	8.7234	3.23115	0.26184		4.02798	20.3016	-0.21817	-0.0116
3.07768	16.0545	0.33515	0.02077		1.30875	7.47286	1.28014	0.1143		1.47266	7.78363	3.53292	0.2863		3.98819	20.1362	-0.14032	-0.00746
2.96412	15.9459	0.39602	0.02454		1.48482	7.59746	1.39406	0.12447		1.73176	8.18855	3.28034	0.26583		3.95861	20.2284	-0.23401	-0.01245
2.98419	15.838	0.41893	0.02596		1.53719	7.66132	1.34027	0.11967		1.78466	8.8655	3.34977	0.27146		4.08047	20.3569	-0.32551	-0.01731
2.96461	15.7353	0.42658	0.02643		1.36057	7.44965	1.62626	0.1452		1.75328	9.80556	2.60397	0.21102		4.05966	20.6888	-0.60037	-0.03193
3.00784	15.4249	0.68253	0.04229		1.45256	7.51145	1.72952	0.15442		1.9227	9.77895	2.82807	0.22918		4.12545	20.1355	0.01796	0.000955072
2.99798	15.2941	0.80423	0.04983		1.3462	7.62271	1.6315	0.14567		2.04367	10.2889	3.12097	0.25292		4.01336	19.7872	0.54912	0.02921
2.86217	15.204	1.08711	0.06736		1.51373	7.86452	1.54462	0.13791		2.1462	11.1878	2.49503	0.20219		3.98921	20.1059	0.12519	0.00666
2.56831	14.8397	1.33377	0.08264		1.57462	7.90594	1.54277	0.13775		1.3164	6.68193	4.43871	0.3597		4.05752	20.4367	-0.30876	-0.01642
2.75091	14.5743	1.85856	0.11515		1.54648	7.92928	1.5201	0.13572		1.34622	5.58551	4.49803	0.36451		4.12023	20.2277	-0.22112	-0.01176
2.72839	14.8009	1.69629	0.1051		1.62849	8.19541	1.44769	0.12926		1.19763	5.0651	5.33502	0.43234		4.18971	20.1875	-0.20462	-0.01088
2.81665	14.8418	1.82042	0.11279		1.53719	8.62541	1.02692	0.09169		1.19896	5.28873	5.10394	0.41361		4.01859	20.0173	-0.22703	-0.01208
2.68197	14.6061	2.03995	0.12639		1.74166	8.46607	1.24941	0.11155		1.2951	5.03934	4.5431	0.36816		3.99299	20.0002	-0.25011	-0.0133
2.76427	14.4089	2.13905	0.13253		1.73584	8.65526	1.22275	0.10917		1.43381	5.82539	3.80886	0.30866		3.94863	19.839	-0.23449	-0.01247
2.72945	14.6798	1.53011	0.0948		1.73567	8.88645	0.99615	0.08894		1.36977	6.04635	4.37909	0.35487		3.89191	19.6633	-0.18938	-0.01007
2.69546	14.2781	1.81366	0.11237		1.79965	8.93618	1.11975	0.09998		1.27318	5.56118	3.88897	0.31515		3.75306	19.4205	-0.29329	-0.0156
2.64072	14.0111	1.73626	0.10757		1.82813	9.16788	0.95536	0.0853		1.20266	5.11902	3.42511	0.27756		3.84243	19.5872	-0.55935	-0.02975
2.63503	13.5716	2.30411	0.14276		1.73777	9.49501	0.66295	0.05919		1.33726	5.87421	3.73144	0.30239		3.84195	19.3201	-0.51282	-0.02728
2.46789	14.197	1.98541	0.12301		1.74959	9.73355	0.63922	0.05707		1.18463	6.10553	3.21468	0.26051		3.75977	19.0985	-0.28725	-0.01528
2.55228	13.4668	3.10254	0.19223		1.81372	9.52251	0.76662	0.06845		1.13354	5.8433	2.94922	0.239		3.64018	19.1444	-0.48685	-0.0259
2.28155	12.6335	4.04284	0.25049		1.71804	9.84308	0.69406	0.06197		1.34747	5.02968	3.29735	0.26721		3.67735	18.439	0.06143	0.00327
2.3493	11.8336	4.96813	0.30781		1.78547	9.87457	0.76538	0.06834		1.47267	6.0765	3.05441	0.24752		3.6383	18.371	-0.13077	-0.00696
2.32983	12.1613	4.5774	0.28361		1.81297	10.2507	0.4153	0.03708		1.5418	6.61393	3.18991	0.2585		3.68353	17.97	0.04542	0.00242
2.38327	12.4949	4.35839	0.27004		1.8904	10.1784	0.69539	0.06209		1.53992	6.18628	3.0282	0.2454		3.37486	18.0992	-0.11667	-0.00621
2.30089	12.9562	3.21956	0.19948		1.70715	10.3315	0.51858	0.0463		1.53142	7.25943	2.75875	0.22356		3.5341	17.6801	-0.03221	-0.00171
2.11668	13.4174	2.87565	0.17817		1.66247	10.1481	1.01312	0.09046		1.68669	7.14259	3.33653	0.27038		3.36105	17.9246	-0.33383	-0.01776
3.07112	16.846	0.91297	0.05657		1.66464	9.98967	1.26027	0.11252		1.74209	8.19337	3.24499	0.26297		3.41448	17.8893	-0.44852	-0.02386
3.18562	16.7484	0.77941	0.04829		1.86227	10.0967	1.19224	0.10645		1.8328	8.00908	3.35728	0.27206		3.30276	17.9824	-0.71809	-0.0382
3.0569	16.5737	0.83779	0.05191		1.8445	10.2387	1.38741	0.12388		1.74478	8.66934	2.90341	0.23528		3.20984	17.4635	-0.20378	-0.01084
3.31144	16.9446	0.19215	0.0119		1.76966	10.3667	1.33349	0.11906		1.79769	8.50781	2.89314	0.23445		3.44095	17.6836	-0.47886	-0.02547
3.05828	16.7356	0.24919	0.01544		1.7193	10.0048	1.94988	0.1741		1.91239	8.73219	2.75715	0.22343		3.25193	17.6027	-0.31635	-0.01683
3.19925	16.8174	-0.03513	-0.00218		1.68644	9.74244	2.27567	0.20319		1.91451	8.52947	2.66553	0.21601		3.30498	17.4262	-0.27378	-0.01456
3.02324	16.4326	0.36774	0.02278		1.67542	9.82125	2.13391	0.19053		1.98866	8.5609	2.68156	0.21731		3.24079	17.1521	-0.12524	-0.00666
3.08697	16.5794	0.05141	0.00318		1.72457	9.58481	2.50335	0.22351		2.02434	9.73119	2.22932	0.18066		3.16083	17.164	-0.08247	-0.00439
3.08948	16.33	0.30474	0.01888		1.80538	9.41818	2.77049	0.24736		1.96568	9.917	2.36741	0.19185		3.20674	17.3311	-0.12086	-0.00643
3.11759	16.0273	0.50032	0.031		1.71108	9.41802	2.73751	0.24442		1.92864	9.1224	2.6463	0.21445		3.20075	17.3019	-0.12946	-0.00689
3.10793	16.2964	0.25479	0.01579		1.43805	5.79127	2.34279	0.20918		1.93146	9.38656	2.62479	0.21271		3.20512	17.1984	0.05025	0.00267
3.20506	16.3707	0.07545	0.00467		1.35467	5.48997	2.51803	0.22482		1.91549	9.16572	2.85835	0.23163		3.24437	17.3619	-0.1038	-0.00552
2.9738	15.9452	0.35262	0.02185		1.27211	5.73378	2.47653	0.22112		1.86857	8.7109	3.3387	0.27056		3.52113	18.5633	1.37177	0.07297
3.06927	16.0935	0.21266	0.01318		1.31185	5.80368	2.25438	0.20128		1.78968	8.75692	3.2321	0.26192		3.56305	18.4491	1.48098	0.07878
3.14199	15.9523	0.48975	0.03034		1.46391	5.91604	2.15004	0.19197		1.93854	9.27876	2.92325	0.23689		3.40679	19.0683	0.91547	0.0487
2.9989	15.9037	0.38136	0.02363		1.37002	5.75066	2.11489	0.18883		1.68475	9.33663	2.73487	0.22163		3.63244	19.0493	0.94874	0.05047
3.05465	15.8273	0.43804	0.02714		1.34047	5.54198	2.27284	0.20293		1.69694	7.94334	3.38332	0.27418		3.75564	20.0841	-0.00996	-0.000529769
2.92281	15.7961	0.44162	0.02736		1.27107	5.63732	2.06597	0.18446		1.58986	7.89203	3.14039	0.25449		4.05782	20.2363	-0.38376	-0.02041
2.84455	15.6219	0.61941	0.03838		1.34718	5.7162	1.88002	0.16786		1.60149	7.19267	3.37512	0.27351		3.91382	20.4828	-0.58077	-0.03089
2.99993	15.652	0.60295	0.03736		1.34781	5.88703	1.78938	0.15977		1.74226	7.64249	3.43208	0.27813		4.02219	20.2078	-0.30201	-0.01606
2.92037	15.2793	0.90935	0.05634		1.36361	5.68419	2.0811	0.18581		1.63008	7.80761	3.10683	0.25177		3.94059	20.35	-0.34118	-0.01815
2.85245	15.1842	1.10051	0.06819		1.24097	5.81393	1.92725	0.17208		1.82841	8.5473	3.40725	0.27611		4.03845	20.521	-0.45496	-0.0242
2.70251	15.2248	1.07021	0.06631		1.30805	5.73067	2.04514	0.1826		1.87987	9.15717	3.22933	0.2617		4.04348	20.3673	-0.20604	-0.01096
2.86782	14.7189	1.86717	0.11569		1.31569	5.77406	1.84132	0.1644		1.66943	8.8098	3.1749	0.25729		4.02708	20.298	-0.14737	-0.00784
2.79861	14.8403	1.6238	0.10061		1.29234	5.8471	1.85653	0.16576		1.5705	7.35682	3.89958	0.31601		4.03192	20.1038	-0.00196	-0.000104193
2.81759	14.9878	1.59232	0.09866		1.33862	6.09583	1.43052	0.12772		1.68149	7.72118	3.51652	0.28497		4.13452	20.131	0.14593	0.00776
2.78241	14.7087	1.88111	0.11655		1.26919	6.2815	1.49579	0.13355		1.75485	8.9952	3.37721	0.27368		4.11969	20.3333	-0.05939	-0.00316
2.76985	14.6484	1.94884	0.12075		1.21571	6.47688	1.18929	0.10619		1.58841	8.45636	3.38254	0.27411		4.02529	20.2501	-0.16207	-0.00862
2.69049	14.6285	1.69469	0.105		1.11019	6.56205	1.20345	0.10745		1.84367	9.30296	2.77982	0.22527		4.1491	20.4894	-0.40674	-0.02164
2.68725	14.3436	1.90338	0.11793		1.12945	6.26503	1.61825	0.14449		2.00396	9.56747	3.08717	0.25018		4.03811	20.2003	-0.34533	-0.01837
2.5145	14.2374	1.63452	0.10127		1.25537	6.51241	1.32209	0.11804		1.99475	11.03	2.54859	0.20653		3.96987	20.009	-0.20872	-0.0111
2.56097	13.6115	2.30858	0.14303		1.30356	6.53893	1.35884	0.12133		1.45084	6.90821	4.28215	0.34701		4.08295	20.0566	-0.37415	-0.0199
2.40706	13.586	2.36829	0.14673		1.3053	6.57162	1.26095	0.11258		1.36871	5.51078	4.33631	0.3514		3.98672	19.838	-0.3404	-0.01811
2.42436	13.718	2.55537	0.15833		1.39008	6.33254	1.60909	0.14367		1.23091	5.49542	4.87347	0.39493		3.80547	19.6711	-0.34837	-0.01853
2.31641	13.4073	3.06263	0.18975		1.32778	6.55413	1.46689	0.13097		1.16015	5.80777	4.73679	0.38386		3.87707	19.5043	-0.27566	-0.01466
2.29212	12.8258	3.90658	0.24204		1.38039	6.79442	1.4483	0.12931		1.21051	5.29991	4.53847	0.36779		3.83714	19.2128	-0.21261	-0.01131
2.43751	12.7039	3.87132	0.23986		1.28054	6.60232	1.67013	0.14912		1.40497	6.31305	4.23475	0.34317		3.76784	19.0374	-0.19648	-0.01045
2.38216	12.7842	3.95451	0.24501		1.15825	6.64056	1.84899	0.16509		1.32418	6.3993	4.2427	0.34382		3.81453	18.9474	-0.22198	-0.01181
2.17768	13.0718	3.12873	0.19385		1.32468	6.71249	1.6379	0.14624		1.29488	5.90558	3.28595	0.26628		3.85258	18.6312	-0.12416	-0.0066
2.13749	12.9857	3.31508	0.2054		1.32325	6.90901	1.45283	0.12972		1.40694	5.00292	3.04314	0.24661		3.76859	18.5818	-0.24303	-0.01293
2.9474	17.02	0.61399	0.03804		1.29933	7.0972	1.25509	0.11206		1.4192	5.81649	3.24365	0.26286		3.64447	18.155	-0.03222	-0.00171
3.19068	17.1182	0.34051	0.0211		1.32613	7.32194	1.04851	0.09362		1.32389	5.97942	2.96193	0.24003		3.53195	18.235	-0.27258	-0.0145
3.07666	16.8209	0.43764	0.02712		1.43374	7.39015	1.23046	0.10986		1.28034	4.90345	2.92897	0.23736		3.48279	17.6951	-0.08981	-0.00478
3.30015	16.8296	0.32966	0.02042		1.33482	7.28365	1.3561	0.12108		1.46105	5.83814	2.86508	0.23218		3.36241	18.1184	-0.5156	-0.02743
3.02183	16.669	0.37048	0.02295		1.32028	7.37932	1.44986	0.12945		1.62079	6.79189	3.46157	0.28052		3.44714	18.0115	-0.54195	-0.02883
3.13406	16.9194	-0.08823	-0.00547		1.2849	7.46205	1.32385	0.1182		1.49697	7.36811	3.35214	0.27165		3.32252	17.8212	-0.34773	-0.0185
3.02262	16.5681	0.2585	0.01602		1.42078	7.58874	1.23826	0.11056		1.58512	7.15006	3.11582	0.2525		3.45111	17.542	-0.16657	-0.00886
3.09869	16.4217	0.37045	0.02295		1.4534	7.76591	1.22397	0.10928		1.52589	7.06988	2.78034	0.22531		3.36269	17.8589	-0.43128	-0.02294
3.07378	16.5567	0.18769	0.01163		1.47463	7.64326	1.42132	0.1269		1.61809	6.91542	2.89904	0.23493		3.34979	17.5304	-0.2177	-0.01158
3.15608	15.9974	0.52485	0.03252		1.39448	7.51241	1.70601	0.15232		1.69946	8.01738	3.4967	0.28336		3.3744	17.319	-0.08428	-0.00448
3.05757	16.2054	0.1845	0.01143		1.39122	7.71086	1.49745	0.1337		1.8871	8.75927	2.99848	0.24299		3.23897	16.8175	0.33699	0.01793
3.21974	16.2189	0.22439	0.0139		1.49806	8.012	1.34101	0.11973		1.64272	8.2082	2.76213	0.22384		3.14455	16.994	-0.01658	-0.000881975
3.0006	15.7832	0.52441	0.03249		1.58852	8.11525	1.28537	0.11477		1.7426	7.41432	2.53301	0.20527		3.1432	17.068	0.11844	0.0063
2.99971	15.9175	0.45196	0.028		1.58362	7.84983	1.69613	0.15144		1.77367	7.98329	2.54697	0.2064		3.3297	17.4794	-0.24663	-0.01312
3.06699	15.9673	0.36152	0.0224		1.68495	8.28202	1.35872	0.12131		1.86658	8.57704	2.54521	0.20626		3.22568	17.2727	-0.04376	-0.00233
3.09828	15.89	0.45381	0.02812		1.49725	8.55967	1.06345	0.09495		1.85428	8.03821	2.55186	0.2068		3.23703	17.8435	-0.54515	-0.029
3.04826	15.8259	0.45267	0.02805		1.59405	8.54592	1.12712	0.10064		1.82427	9.71661	1.9619	0.15899		3.48983	18.9074	0.99073	0.0527
2.97795	15.7859	0.42546	0.02636		1.75121	8.76753	1.03857	0.09273		1.81744	9.62815	2.63497	0.21353		3.63111	18.4086	1.74383	0.09276
2.87954	15.7368	0.46808	0.029		1.73434	8.95586	0.91819	0.08198		2.01007	8.67742	2.90453	0.23538		3.56007	18.7681	1.28093	0.06813
2.90133	15.6966	0.55683	0.0345		1.77373	8.91313	1.14176	0.10194		1.94179	9.25086	2.87955	0.23335		3.49395	19.3119	0.72933	0.03879
2.87489	15.5948	0.62252	0.03857		1.83345	9.13617	0.9603	0.08574		1.88117	9.52507	2.4735	0.20045		3.6813	19.8807	0.26305	0.01399
2.92134	15.4645	0.71638	0.04439		1.75279	9.4461	0.76519	0.06832		1.85103	8.39957	3.25401	0.2637		3.92317	20.2994	-0.396	-0.02106
2.70569	15.1894	0.95539	0.05919		1.81889	9.63873	0.67491	0.06026		1.74371	8.65135	3.2637	0.26448		3.88441	20.3303	-0.46975	-0.02499
2.94129	15.1431	1.2798	0.07929		1.69191	9.41101	0.9131	0.08153		1.82756	8.53936	3.17341	0.25716		4.14076	19.9879	-0.29139	-0.0155
2.80939	15.2311	1.10421	0.06841		1.75829	9.80301	0.808	0.07214		1.86595	8.94188	2.86495	0.23217		3.93028	20.288	-0.34381	-0.01829
2.89166	15.4126	1.04361	0.06466		1.78325	9.81404	0.76481	0.06829		1.71099	8.16434	3.40578	0.27599		4.07759	20.313	-0.29362	-0.01562
2.76547	15.0206	1.68363	0.10431		1.66384	10.1671	0.50608	0.04519		1.59667	8.52784	3.10823	0.25188		4.02953	20.0761	-0.08181	-0.00435
2.74328	14.5297	2.08173	0.12898		1.88837	10.0668	0.64269	0.05738		1.7407	7.37241	3.41672	0.27688		4.01985	20.2779	-0.2304	-0.01226
2.73916	14.9461	1.38586	0.08587		1.84681	10.1427	0.66408	0.05929		1.61847	8.20272	3.26104	0.26427		4.05508	20.3807	-0.36002	-0.01915
2.7593	14.787	1.47588	0.09144		1.69862	10.1209	0.87607	0.07822		1.52742	6.63918	3.42668	0.27769		4.17279	20.5141	-0.1345	-0.00715
2.57921	14.1755	1.75519	0.10875		1.64071	9.91866	1.18439	0.10575		1.7414	8.74939	3.00985	0.24391		4.12227	19.8327	0.48946	0.02604
2.57441	13.7787	2.1333	0.13217		1.75548	9.9697	1.31609	0.11751		1.77023	8.68712	3.10307	0.25146		4.05111	20.465	-0.32072	-0.01706
2.40464	13.7134	2.12184	0.13146		1.87762	9.94631	1.65939	0.14816		1.63876	9.14862	3.07228	0.24897		4.04605	20.137	-0.02048	-0.00109
2.43621	13.8267	2.29107	0.14195		1.82031	10.2613	1.38123	0.12332		1.61181	8.63753	3.30812	0.26808		4.10054	20.0184	-0.0019	-0.000101076
2.38181	14.0879	2.00553	0.12426		1.67111	9.98635	1.87502	0.16741		1.55982	8.08845	3.60895	0.29246		3.98988	20.1526	-0.25672	-0.01366
2.40336	14.0016	2.52583	0.1565		1.68498	9.44542	2.65674	0.23721		1.68834	8.0364	3.12149	0.25296		3.99277	19.9747	-0.25774	-0.01371
2.29797	13.8627	2.47846	0.15356		1.62413	9.51863	2.45539	0.21923		1.60271	8.59659	3.29966	0.2674		4.0195	19.9472	-0.32777	-0.01743
2.41892	13.3629	3.25435	0.20163		1.69052	9.79232	2.35186	0.20999		1.76946	8.92455	2.8016	0.22703		3.74533	19.8558	-0.43948	-0.02338
2.2474	12.7806	3.3322	0.20646		1.74386	9.34833	2.78283	0.24847		1.87438	9.15601	3.0979	0.25105		3.96528	19.4967	-0.38534	-0.0205
2.13577	12.9162	3.37421	0.20906		1.58954	9.66986	2.42878	0.21686		1.87187	10.3875	2.53107	0.20511		3.73972	19.5482	-0.50508	-0.02687
3.01725	17.2794	0.26529	0.01644		1.3949	5.55962	2.47395	0.22089		1.54857	7.02352	4.27369	0.34633		3.9037	19.2813	-0.44142	-0.02348
3.23703	17.2737	0.23868	0.01479		1.49215	5.05543	2.76113	0.24653		1.54706	6.13611	4.37613	0.35463		3.86214	18.9449	-0.24846	-0.01322
3.1552	16.9887	0.25267	0.01565		1.27138	5.43207	2.62363	0.23425		1.38195	6.30195	4.61106	0.37367		3.84476	18.9439	-0.41653	-0.02216
3.29081	17.1696	0.01389	0.000860565		1.33798	5.3542	2.61474	0.23346		1.13835	5.44306	4.69869	0.38077		3.72831	18.7236	-0.35124	-0.01868
3.12573	16.9164	0.22781	0.01411		1.25353	5.79229	2.19864	0.19631		1.166	4.19191	4.19035	0.33957		3.68386	18.4872	-0.27171	-0.01445
3.06942	16.791	0.11206	0.00694		1.42661	5.39376	2.37301	0.21188		1.49539	6.44454	4.58197	0.37131		3.57943	18.2131	-0.33698	-0.01792
3.0299	16.549	0.34757	0.02153		1.32229	5.551	2.28297	0.20384		1.51535	6.79349	4.11022	0.33308		3.56433	17.9904	-0.29078	-0.01547
3.16322	16.4225	0.38346	0.02376		1.15054	5.23563	2.34789	0.20963		1.43322	6.23655	3.13518	0.25407		3.38582	17.857	-0.21957	-0.01168
3.13876	16.2766	0.46013	0.02851		1.25597	5.35566	2.20544	0.19691		1.57552	5.92036	3.58364	0.29041		3.47003	17.6739	-0.2331	-0.0124
3.12064	16.2391	0.31437	0.01948		1.25899	5.62172	2.00319	0.17886		1.54044	7.37028	3.43298	0.2782		3.43938	17.5904	-0.2066	-0.01099
3.14043	16.3411	0.20958	0.01299		1.29595	5.56098	2.1474	0.19173		1.395	6.1891	3.2101	0.26014		3.36676	17.0878	0.40021	0.02129
3.08049	16.4647	0.1041	0.00645		1.34069	5.59851	2.03984	0.18213		1.5512	6.05587	3.35814	0.27213		3.42939	17.5246	-0.14639	-0.00779
3.00316	16.1031	0.28725	0.0178		1.26822	5.76143	1.92402	0.17179		1.51258	6.66334	3.19535	0.25894		3.38627	17.5547	-0.18175	-0.00967
3.03863	16.0891	0.28863	0.01788		1.22944	5.5167	1.98828	0.17752		1.55618	6.70716	3.66363	0.29689		3.34107	17.4604	-0.35019	-0.01863
3.14247	16.1567	0.17078	0.01058		1.28387	5.76368	1.78076	0.159		1.4767	7.00599	3.25245	0.26357		3.26652	17.0075	0.11955	0.00636
3.12072	16.1555	0.20443	0.01267		1.25004	5.98947	1.56679	0.13989		1.6925	7.40925	2.97831	0.24135		3.14644	17.0655	-0.05482	-0.00292
3.0939	16.1524	0.04562	0.00283		1.31132	6.06785	1.70606	0.15233		1.7909	7.57916	2.6733	0.21664		3.18269	17.2617	-0.13043	-0.00694
2.99845	16.167	0.05572	0.00345		1.23175	6.4257	1.22986	0.10981		1.73063	6.79002	3.2845	0.26617		3.22654	17.3932	-0.18453	-0.00982
2.971	15.6207	0.57625	0.0357		1.19266	6.39645	1.26124	0.11261		1.69526	7.88435	3.50936	0.28439		3.18774	17.6033	-0.47822	-0.02544
2.99305	15.7191	0.53446	0.03311		1.24829	6.19182	1.55353	0.13871		1.88753	8.4678	2.94516	0.23867		3.26734	17.7413	-0.38785	-0.02063
2.79039	15.6942	0.40753	0.02525		1.24911	6.43152	1.35476	0.12096		1.77466	8.62675	2.37677	0.19261		3.45111	18.6651	1.287	0.06846
2.96639	15.4216	0.72831	0.04512		1.23037	6.41498	1.48375	0.13248		1.73995	7.57093	2.6329	0.21336		3.60321	18.6174	1.45309	0.07729
2.75586	15.2223	0.96793	0.05997		1.27726	6.5144	1.30033	0.1161		1.72531	7.63653	2.71197	0.21977		3.47855	18.5004	1.6868	0.08972
2.86218	15.3079	0.91084	0.05643		1.41514	6.35527	1.56041	0.13932		1.86287	8.34399	2.43612	0.19742		3.5835	18.9731	1.24737	0.06635
2.89025	15.5955	0.69462	0.04304		1.29045	6.56388	1.39028	0.12413		1.97756	8.14237	2.5575	0.20725		3.74556	19.9452	0.18052	0.0096
2.9488	15.5389	0.69229	0.04289		1.27679	6.41257	1.79301	0.16009		1.81656	9.24536	2.29368	0.18587		3.87872	20.0737	-0.15457	-0.00822
2.83485	15.2496	1.24444	0.0771		1.2997	6.46081	1.80788	0.16142		1.92242	8.78062	3.08376	0.2499		3.95218	20.0318	-0.42629	-0.02267
2.857	14.8269	1.73788	0.10768		1.28583	6.78424	1.54717	0.13814		1.95949	8.88531	2.7334	0.22151		4.00083	20.6537	-0.84628	-0.04502
2.76947	15.1066	1.19869	0.07427		1.28043	6.8561	1.45445	0.12986		1.8975	9.18585	2.68103	0.21726		3.92405	20.0606	-0.28292	-0.01505
2.79528	14.9828	1.16816	0.07238		1.23943	6.71988	1.61519	0.14421		1.93812	9.21935	2.62245	0.21252		4.13079	20.2279	-0.32655	-0.01737
2.5896	14.9331	1.14073	0.07068		1.26584	6.8581	1.46504	0.13081		2.02172	8.28949	3.25439	0.26373		4.14275	20.3841	-0.46582	-0.02478
2.58546	14.3961	1.51529	0.09388		1.31199	7.24738	1.07495	0.09598		1.82555	9.20099	2.69576	0.21846		4.08202	20.1575	-0.27123	-0.01443
2.50175	14.4431	1.45414	0.0901		1.35532	7.30837	1.2904	0.11521		1.76805	8.4106	3.22008	0.26095		4.03004	20.3028	-0.33216	-0.01767
2.4002	14.3344	1.72298	0.10675		1.33687	7.28338	1.15823	0.10341		1.88812	9.00268	2.91898	0.23655		4.18119	20.0886	0.09141	0.00486
2.51226	14.2753	1.80569	0.11188		1.48094	7.33681	1.33138	0.11887		1.76317	9.14188	2.82323	0.22879		4.10656	19.8513	0.52724	0.02804
2.60105	14.5288	1.48751	0.09216		1.23184	7.49175	1.21812	0.10876		1.62201	8.82377	2.98579	0.24196		4.06203	20.0082	0.38852	0.02067
2.45737	14.5091	1.56951	0.09724		1.33373	7.32927	1.45037	0.1295		1.60973	7.6833	3.31061	0.26828		4.11583	19.4829	0.75436	0.04013
2.43283	13.7905	2.51035	0.15554		1.34515	7.69889	1.24602	0.11125		1.5363	8.52345	3.19171	0.25865		4.09728	19.5077	0.68127	0.03624
[truncated: 3,532 more rows]
